# Supplementary material for: A simple regulatory architecture allows learning the statistical structure of a changing environment
Source: eLife. 2021 Sep 7;10:e67455. doi: 10.7554/eLife.67455 (PMC8423446; doi:10.7554/eLife.67455)
Supplement: Source code 1. [file elife-67455-code1.zip]

Archive with 59 entries (51 files):
- data_and_scripts/
- data_and_scripts/Figure 3/
- data_and_scripts/Figure 3/fig3.pdf
- data_and_scripts/Figure 3/Fig3CF_data.p
- data_and_scripts/Figure 3/Fig3CF_simulation.py
- data_and_scripts/Figure 3/Fig3IL_data.p
- data_and_scripts/Figure 3/Fig3IL_simulation.py
- data_and_scripts/Figure 3/Fig3_create.py
- data_and_scripts/Figure 3/Fig3_plot.py
- data_and_scripts/Figure 4/
- data_and_scripts/Figure 4/fig4.pdf
- data_and_scripts/Figure 4/fig4a_learning_sys_data.p
- data_and_scripts/Figure 4/fig4a_optimality_S10.p
- data_and_scripts/Figure 4/Fig4a_optimality_S10.py
- data_and_scripts/Figure 4/fig4a_optimality_S4.p
- data_and_scripts/Figure 4/Fig4a_optimality_S4.py
- data_and_scripts/Figure 4/fig4a_optimality_S5.p
- data_and_scripts/Figure 4/Fig4a_optimality_S5.py
- data_and_scripts/Figure 4/Fig4a_performance.py
- data_and_scripts/Figure 4/Fig4B_data.p
- data_and_scripts/Figure 4/Fig4B_simulation.py
- data_and_scripts/Figure 4/Fig4_create.py
- data_and_scripts/Figure 4/Fig4_plot.py
- data_and_scripts/Figure 5/
- data_and_scripts/Figure 5/fig5.pdf
- data_and_scripts/Figure 5/Fig5A_simulation.py
- data_and_scripts/Figure 5/Fig5B_simulation.py
- data_and_scripts/Figure 5/Fig5_create.py
- data_and_scripts/Figure 5/Fig5_plot.py
- data_and_scripts/Figure 5/Fig5_SEPI.py
- data_and_scripts/Figure 5/Figure5A_data.p
- data_and_scripts/Figure 5/Figure5B_data.p
- data_and_scripts/Figure 5/Figure5_SEPI_data.p
- data_and_scripts/Readme
- data_and_scripts/Supplement/
- data_and_scripts/Supplement/S1/
- data_and_scripts/Supplement/S1/FigS1.pdf
- data_and_scripts/Supplement/S1/FigS1_best_independent_data.p
- data_and_scripts/Supplement/S1/FigS1_best_independent_simulation.py
- data_and_scripts/Supplement/S1/FigS1_best_strategy_data.p
- data_and_scripts/Supplement/S1/FigS1_best_strategy_simulation.py
- data_and_scripts/Supplement/S1/FigS1_create.py
- data_and_scripts/Supplement/S1/FigS1_inset_data.p
- data_and_scripts/Supplement/S1/FigS1_inset_simulation.py
- data_and_scripts/Supplement/S1/FigS1_performance_data.p
- data_and_scripts/Supplement/S1/FigS1_performance_simulation.py
- data_and_scripts/Supplement/S1/FigS1_plot.py
- data_and_scripts/Supplement/S4/
- data_and_scripts/Supplement/S4/FigS4.pdf
- data_and_scripts/Supplement/S4/FigS4_create.py
- data_and_scripts/Supplement/S4/figS4_data.p
- data_and_scripts/Supplement/S4/FigS4_plot.py
- data_and_scripts/Supplement/S4/FigS4_simulation.py
- data_and_scripts/Supplement/S6/
- data_and_scripts/Supplement/S6/figS6.pdf
- data_and_scripts/Supplement/S6/FigS6_create.py
- data_and_scripts/Supplement/S6/figS6_data.p
- data_and_scripts/Supplement/S6/FigS6_plot.py
- data_and_scripts/Supplement/S6/FigS6_simulation.py
