# Supplementary material for: A simple regulatory architecture allows learning the statistical structure of a changing environment
Source: eLife. 2021 Sep 7;10:e67455. doi: 10.7554/eLife.67455 (PMC8423446; doi:10.7554/eLife.67455)
Supplement: Source code 1. [file elife-67455-code1.zip › data_and_scripts/Figure 3/Fig3CF_simulation.py]

#!/usr/bin/env python
# -*- coding: utf-8 -*-
"""
@author: Stefan Landmann, stefan.landmann@uol.de
"""

import pickle 
import numpy as np
import random
from datetime import datetime
import numpy.linalg
import scipy.optimize 
import multiprocessing as mp
import time
start_time = time.time()

"----Initialize random seed----"
seed=datetime.now()
random.seed(seed)
np.random.seed(int(seed.timestamp()))

"----Function which returns the next timestep of the demands----"
def propagator_D(D,M,GAMMA,D_AVE,DT):
    return(D-np.dot(M,(D-D_AVE))*DT+np.random.normal(0,1,N)*np.sqrt(2*GAMMA*DT))
    
"----Function which returns the next timestep of the regulators----"
def propagator_a(a,P,D,DR,sigma,timescale,DT,cost,S):
    return(a+a*(np.max([np.zeros(S),np.dot(np.transpose(sigma),np.ones(N)-P/D)],axis=0)\
                -cost*np.ones(S))*DT/timescale)

"returns the next timestep of the SEPI system-----"
def propagator_a_sepi(a,P,D,DR,sigma,timescale,DT,cost):
    return(a+(1-P/D-cost)*DT/timescale)

"----Parameters----"
TIMESTEPS=40000000
N=1	#Dimension of demand
S=2	#Number of regulators
D_AVE_VAL=1	#Average value of demand
d=0	#d in the nonlinearity of the dynamics
GAMMA_list=[0.048,0.082,0.16,0.3]	#Values of \GAMMA
T_list=[0,int(TIMESTEPS/4),int(TIMESTEPS*1/2),int(TIMESTEPS*3/4),TIMESTEPS+1]
timescale=1	#tau_a
cost_par=0.03	#\kappa
AVERAGES=1	#Number of realizations over which it is averaged
DT=0.1/875	#Timestep size smalle than fastest timescale of fluctuations

"----Initialize regulator patterns----"
sigma=[]
angle_list=[]
sigma.append([1])
sigma.append([-1])
sigma=np.array(sigma).T
temp_list=[]
result_list=[]
sigma_1=1
cost=np.ones(S)*cost_par
cost_one=cost_par
D_AVE=np.ones(N)*D_AVE_VAL

"----Main function----"
def main_function(GAMMA_list,timescale,cost_par,TIMESTEPS,S,D_AVE,T_list):
    scipy.random.seed()
    "----Initialization of variables----"
    cost=np.ones(S)*cost_par
    #SEPI has no cost!
    cost_one=0
    D=D_AVE
    a=np.ones(S)*0.2
    a_one=0.2
    P=np.dot(sigma,a)
    P_one=a_one
    a_list=[]
    a_one_list=[]
    diff_list=[]
    diff_one_list=[]
    D_list=[]
    count=0
    for i in range(TIMESTEPS):
        if i==T_list[count]:
            GAMMA=GAMMA_list[count]
            count+=1
            M=7.5	#Only entry of the matrix M
        D=propagator_D(D,M,GAMMA,D_AVE,DT)
        D[D<0.01]=0.01	#Prevent negative demand
        if i%1000==0:	#Only store every 1000th data point
            D_list.append(D)
            diff_list.append((P-D)**2)
            diff_one_list.append((a_one-D)**2)
            a_list.append(a)
            a_one_list.append(a_one)
        P=np.dot(sigma,a)
        P_one=a_one
        a=propagator_a(a,P,D,d,sigma,timescale,DT,cost,S)
        a_one=propagator_a_sepi(a_one,P_one,D,d,sigma_1,timescale,DT,cost_one)    
    return(a_list,a_one_list,diff_list,diff_one_list,D_list)
    
temp_list=[]
result_list=[]
"Simulation loop"
pool=mp.Pool(mp.cpu_count())    #Starts a parallel process on each cpu
temp_list.append([pool.apply_async(main_function, args=(GAMMA_list,timescale,cost_one,TIMESTEPS,S,D_AVE,T_list)) for ave in range(AVERAGES)])
for i in temp_list[0]:
    result_list.append(i.get())
pool.close()
result_list=np.average(result_list,axis=0)
pickle.dump( result_list, open( "Fig3CF_data.p", "wb" ) )
