# Supplementary material for: A simple regulatory architecture allows learning the statistical structure of a changing environment
Source: eLife. 2021 Sep 7;10:e67455. doi: 10.7554/eLife.67455 (PMC8423446; doi:10.7554/eLife.67455)
Supplement: Source code 1. [file elife-67455-code1.zip › data_and_scripts/Figure 3/Fig3IL_simulation.py]

#!/usr/bin/env python3
# -*- coding: utf-8 -*-
"""
@author: Stefan Landmann, stefan.landmann@uol.de
"""
import pickle 
import numpy as np
import random
from datetime import datetime
import scipy.optimize 
from numpy import linalg as LA
import multiprocessing as mp

"----Initialize random seed----"
seed=datetime.now()
random.seed(seed)
np.random.seed(int(seed.timestamp()))

"----Function which returns the next timestep of the demand----"
def propagator_D(D,M,GAMMA,D_AVE):
    return(D-np.dot(M,(D-D_AVE))*DT+np.random.normal(0,1,N)*np.sqrt(2*GAMMA*DT))

"----Function which returns the next timestep of the regulators----"
def propagator_a(a,P,D,DR,sigma,timescale,S,cost_par):
    return(a+a*(np.max([DR*np.ones(S),np.dot(np.transpose(sigma),np.ones(N)-P/D)],axis=0)-cost_par*np.ones(S))*DT/timescale)

"----Function which returns the next timestep of the SEPI system----"
def propagator_a_sepi(a,P,D,DR,sigma,timescale,DT):
    return(a+(np.dot(np.transpose(sigma),np.ones(N)-P/D))*DT/timescale)

"---Function which creates regulatory patterns---"
def pattern(S):
    sigma=np.array([])
    for i in range(S):
        sigma_col=np.array([1,0])
        "evenly spaced"
        angle=3.14/4+3.14/S+(i)*(2*3.14)/(S)
        rot_mat=np.array([[np.cos(angle),-np.sin(angle)],[np.sin(angle),np.cos(angle)]])
        sigma_col=np.dot(rot_mat,sigma_col)
        sigma=np.append(sigma,sigma_col)
    return np.array(sigma.reshape(S,N)).T
    
"----Parameters----"
TIMESTEPS=10000000
N=2	#Number of dimensions of the demand
S=5	#Number of regulators
D_AVE_VAL=1	#Average value of demand
DR=0	#Threshold in the nonlinearity
d=-DR	
GAMMA=0.35	# \Gamma
AVERAGES=1	#Number of realizations over which it is averaged
lambda_weak=GAMMA/(0.4/2)**2 	#lambda_1 
lambda_strong=100*lambda_weak	#lambda_2

"Set timescale of S=5 equal to slow timescale of D"
timescale=1/(GAMMA/(0.4/2)**2 )	#tau_a

"Set timescale of SEPI such that timescales are the same in the isotropic case"
timescale_sepi=timescale/4.9	#tau_SEPI
DT=0.1/lambda_strong
cost_par=0.02	#kappa

"----Initialize regulator patterns----"
sigma=pattern(S)
sigma_ind=np.array([[1,0],[0,1]])

"Main function:"
def main_function(GAMMA,timescale,timescale_sepi,TIMESTEPS,S,D_AVE_VAL,DT):
    scipy.random.seed()
    "----Initialization of variables----"
    D_AVE=np.ones(N)*D_AVE_VAL
    D=D_AVE
    Diff_list=[]
    Diff_list_SEPI=[]
    D_list=[]
    P_list=[]
    a=np.ones(S)*1
    a_ind=np.ones(2)
    a_ind_list=[]
    a_list=[]
    P_list=[]
    P_ind_list=[]
    gamma_list=[]
    ecc_list=[]
    learned_angle_list=[]
    Pc_list=[]
    Pc_SEPI_list=[]
    det_list=[]
    det_sepi_list=[]
    activation_angle_list=[-60,30,-30,60]
    "----Iteration----"
    P=np.dot(sigma,a)
    P_temp=P
    P_ind=np.dot(sigma_ind,a_ind)
    P_ind_temp=P_ind
    l=0
    learned_angle=0
    for i in range(TIMESTEPS-1):
        if i%(TIMESTEPS/4)==0:
            M=np.zeros((2,2))
            phi=activation_angle_list[l]
            phi_rad=3.14*2*(1/360)*phi
            M[0,0]=lambda_weak
            M[1,1]=lambda_strong
            rot_mat=np.array([[np.cos(phi_rad),np.sin(phi_rad)],[-np.sin(phi_rad),np.cos(phi_rad)]])
            M=np.array(M)
            M=np.dot(rot_mat.T,np.dot(M,rot_mat))
            l+=1
        D=propagator_D(D,M,GAMMA,D_AVE)
        D[D<0.01]=0.01  #Prevent negative demand
        if i > 500:
            if i%500==0:	#Only store every 500th data point
                a_list.append(a)
                a_ind_list.append(a_ind)
                gamma_list.append(np.dot(sigma.T,1-P/D))
                response=np.dot(sigma,np.multiply(a,sigma).T)
                if np.sum((np.isnan(a))*1)==0 and np.sum((np.isinf(a))*1)==0:
                    w, v = LA.eig(response)
                    if w[0]>w[1]:
                        ecc_ind=w[0]/w[1]
                        dom_vec_ind=v[:,0]
                    if w[0]<w[1]:
                        ecc_ind=w[1]/w[0]
                        dom_vec_ind=v[:,1]
                    learned_angle=np.arctan(dom_vec_ind[1]/dom_vec_ind[0])*360/(2*3.14)
                    ecc_list.append(ecc_ind)
                    det_list.append(np.abs(w[0]*w[1]))
                else:
                    learned_angle=0
                    ecc_ind=0
                    det_list.append(0)
                if np.sum((np.isnan(a_ind))*1)==0 and np.sum((np.isinf(a_ind))*1)==0:
                    response=np.dot(sigma_ind,np.multiply(a_ind,sigma_ind).T)
                    w, v = LA.eig(response)
                    det_sepi_list.append(np.abs(w[0]*w[1]))

                learned_angle_list.append(learned_angle) 
                D_list.append(D)
                P_list.append(P)
                P_ind_list.append(P_ind)
                Diff_list.append(np.sum((D-P)**2))
                Diff_list_SEPI.append(np.sum((D-P_ind)**2))
        a=propagator_a(a,P,D,DR,sigma,timescale,S,cost_par)

        a_ind=propagator_a_sepi(a_ind,P_ind,D,DR,sigma_ind,timescale_sepi,DT) #cost for SEPI is zero

        a[a<0.1]=0.1    #Keep regulator activities at a minimum level
                        #to prevent long rearrangement times
        P=np.dot(sigma,a)
        P_ind=np.dot(sigma_ind,a_ind)
        
        if i>500:
            if i%500==0:
                Pc_list.append(((P[0]-P_temp[0])**2+(P[1]-P_temp[1])**2)/DT)
                Pc_SEPI_list.append(((P_ind[0]-P_ind_temp[0])**2+(P_ind[1]-P_ind_temp[1])**2)/DT)
        if i==TIMESTEPS-2:
            final_pc=np.average(Pc_list)
            final_pc_sepi=np.average(Pc_SEPI_list)
        P_temp=P
        P_ind_temp=P_ind
    return(a_list, learned_angle_list, ecc_list, a_ind_list, D_list, P_list, P_ind_list, Diff_list, Diff_list_SEPI,det_list,det_sepi_list)
    
temp_list=[]
result_list=[]

"Simulation loop"
pool=mp.Pool(mp.cpu_count())    #Starts a parallel process on each cpu
temp_list.append([pool.apply_async(main_function, args=(GAMMA,timescale,timescale_sepi,TIMESTEPS,S,D_AVE_VAL,DT)) for ave in range(AVERAGES)])

for i in temp_list[0]:
    result_list.append(i.get())
pool.close()

result_list=np.average(result_list,axis=0)
result_list=np.array(result_list)

pickle.dump( result_list, open( "Fig3IL_data.p", "wb" ) )
