# Supplementary material for: A simple regulatory architecture allows learning the statistical structure of a changing environment
Source: eLife. 2021 Sep 7;10:e67455. doi: 10.7554/eLife.67455 (PMC8423446; doi:10.7554/eLife.67455)
Supplement: Source code 1. [file elife-67455-code1.zip › data_and_scripts/Figure 3/Fig3_create.py]

#!/usr/bin/env python3
# -*- coding: utf-8 -*-
"""
@author: Stefan Landmann, stefan.landmann@uol.de
"""
import os.path
import warnings
warnings.filterwarnings("ignore")

if not os.path.isfile('./Fig3CF_data.p'):
    exec(open("./Fig3CF_simulation.py").read())
    
if not os.path.isfile('./Fig3IL_data.p'):
    exec(open("./Fig3IL_simulation.py").read())

exec(open("./Fig3_plot.py").read())
