# Supplementary material for: A simple regulatory architecture allows learning the statistical structure of a changing environment
Source: eLife. 2021 Sep 7;10:e67455. doi: 10.7554/eLife.67455 (PMC8423446; doi:10.7554/eLife.67455)
Supplement: Source code 1. [file elife-67455-code1.zip › data_and_scripts/Figure 3/Fig3_plot.py]

#!/usr/bin/env python3
# -*- coding: utf-8 -*-
"""
@author: Stefan Landmann, stefan.landmann@uol.de
"""

import pickle 
import numpy as np
import matplotlib.pyplot as plt
import numpy.linalg
import matplotlib
import matplotlib.colors


def make_square_axes(ax):
    """Make an axes square in screen units.
    Should be called after plotting.
    """
    ax.set_aspect(1 / ax.get_data_ratio())

"-------------------------Plot first column (Fig. 3 C-F)--------------------------------------------------------"
"-------------------------Load data and put it into a proper shape----------------------------------------------"
pickle_in = open("Fig3CF_data.p","rb")
result_list = pickle.load(pickle_in)
a_list_temp,a_sepi_list_temp,diff_list,diff_one_list,D_list=result_list

a_list=[]
a_one_list=[]
for i in a_list_temp:
    a_list.append(i)
a_sepi_list=[]
for i in a_sepi_list_temp:
    a_sepi_list.append(i)
DT=0.1/875  #Timestep width from simulations
time=np.arange(0,len(a_sepi_list)*DT*1000-DT,DT*1000)   #Only every 1000th datapoint is stored during simulations

fig = plt.figure(1, figsize=(6, 8), dpi=300)
plt.rc('font', family='serif')
plt.rc('xtick', labelsize=12)
plt.rc('ytick', labelsize=12)
matplotlib.rcParams.update({'font.size': 12})
plt.rcParams['text.latex.preamble']=[r"\usepackage{xcolor}"]

"----Plot var D-------"
plt.figure(1)
plt.subplot(421)
varD_list=[]
Gamma_list=[0.048,0.082,0.16,0.3]
Gamma=Gamma_list[0]
varD=Gamma/(0.3/(0.4/2)**2)
varD_list.extend([varD]*int(np.array(len(time))/4))
Gamma=Gamma_list[1]
varD=Gamma/(0.3/(0.4/2)**2)
varD_list.extend([varD]*int(np.array(len(time))/4))
Gamma=Gamma_list[2]
varD=Gamma/(0.3/(0.4/2)**2)
varD_list.extend([varD]*int(np.array(len(time))/4))
Gamma=Gamma_list[3]
varD=Gamma/(0.3/(0.4/2)**2)
varD_list.extend([varD]*int(np.array(len(time))/4))


plt.plot(time,varD_list,color='k')
plt.plot((np.max(time)/4,np.max(time)/4),(0,0.05),linestyle='-',color='k',alpha=0.2)
plt.plot((2*np.max(time)/4,2*np.max(time)/4),(0,0.05),linestyle='-',color='k',alpha=0.2)
plt.plot((3*np.max(time)/4,3*np.max(time)/4),(0,0.05),linestyle='-',color='k',alpha=0.2)
plt.ylim([0.004,0.05])
plt.xlim([0,np.max(time)])

plt.ylabel('var D')
plt.yscale('log')
plt.xticks([])
ax=plt.gca()

"------------------------Plot--regulator activities---------------------"
plt.subplot(423)
plt.plot(time,np.array(a_sepi_list),label='SEPI')
plt.plot(time,np.array(a_list)[:,0],label='a+')
plt.plot(time,np.array(a_list)[:,1],label='a-')

plt.ylabel('$a_\mu$')
plt.legend(prop=dict(size=9),loc='center right', bbox_to_anchor=(1,0.55))#,ncol=3)
plt.ylim([0.101,50])
plt.xlim([0,np.max(time)])
plt.plot((np.max(time)/4,np.max(time)/4),(0,50),linestyle='-',color='k',alpha=0.2)
plt.plot((2*np.max(time)/4,2*np.max(time)/4),(0,50),linestyle='-',color='k',alpha=0.2)
plt.plot((3*np.max(time)/4,3*np.max(time)/4),(0,50),linestyle='-',color='k',alpha=0.2)
plt.yscale('log')
plt.xticks([])

"------------------------Plot--performance---------------------"
diff_run=[]
diff_one_run=[]
len_average=100 #Time window over which the running average is taken
for i in range(len(diff_list)-2*len_average+2):
    diff_run.append(np.sqrt(np.average(diff_list[i:i+len_average])))
    diff_one_run.append(np.sqrt(np.average(diff_one_list[i:i+len_average])))

plt.subplot(427)
plt.plot(time[2*len_average-2:],-np.array(diff_one_run),label='SEPI')
plt.plot(time[2*len_average-2:],-np.array(diff_run),label='$N_a=2$')
plt.plot((np.max(time)/4,np.max(time)/4),(0,-1),linestyle='-',color='k',alpha=0.2)
plt.plot((2*np.max(time)/4,2*np.max(time)/4),(0,-1),linestyle='-',color='k',alpha=0.2)
plt.plot((3*np.max(time)/4,3*np.max(time)/4),(0,-1),linestyle='-',color='k',alpha=0.2)
plt.ylim([-0.23,0])
plt.xlim([0,np.max(time)])

plt.xlabel(r'$t/\tau_a$')
plt.ylabel(r'$-\sqrt{\langle (P-D)^2 \rangle }$')
plt.yticks([-0.2,-0.1,0])
plt.legend(prop=dict(size=10),loc='upper right',bbox_to_anchor=(1.0,1.02),columnspacing=0.13)
plt.ticklabel_format(axis="x", style="sci", scilimits=(0,0))

"-----------------Plot response strength------------"
sigma=[1,-1]
response_list=[]
for a in a_list:
    response=np.dot(sigma,np.multiply(a,sigma).T)
    response_list.append(response)
plt.subplot(425)
plt.plot(time,response_list,color='k')
plt.plot((np.max(time)/4,np.max(time)/4),(0,1.1*np.max(response_list)),linestyle='-',color='k',alpha=0.2)
plt.plot((2*np.max(time)/4,2*np.max(time)/4),(0,1.1*np.max(response_list)),linestyle='-',color='k',alpha=0.2)
plt.plot((3*np.max(time)/4,3*np.max(time)/4),(0,1.1*np.max(response_list)),linestyle='-',color='k',alpha=0.2)
plt.xticks([])

plt.ylabel(r'$\mathcal{R}$')
plt.ylim([1.01,1.2*np.max(response_list)])
plt.xlim([0,np.max(time)])
plt.yscale('log')


"------------------------Second column-----------------------"
"----Recreate sigma to plot the angles correctly----"
S=5
N=2
"----Parameters--from simulations--"
GAMMA=0.35
lambda_weak=8.75
lambda_strong=100*lambda_weak
timescale=1/lambda_weak     #tau_a
"Set timescale equal to slowest timescale of D"
DT=0.1/lambda_strong
phi_list=np.arange(45,225,40)
sigma=np.array([])

angle_list=[]
true_angle_S=[]
for i in range(S):
    sigma_col=np.array([1,0])
    "evenly spaced"
    angle=3.14/4+3.14/S+(i)*(2*3.14)/(S)
    rot_mat=np.array([[np.cos(angle),-np.sin(angle)],[np.sin(angle),np.cos(angle)]])
    sigma_col=np.dot(rot_mat,sigma_col)
    sigma=sigma=np.append(sigma,sigma_col)
    true_angle=np.arccos(np.dot(sigma_col,[1,0])/np.sqrt(np.sum(sigma_col**2)))
    if np.dot([0,1],sigma_col)<0:
        true_angle=2*3.14-true_angle
    true_angle_S.append(true_angle)
sigma=np.array(sigma.reshape(S,N)).T
sigma_ind=np.array([[1,0],[0,1]])

"-------------------------Load data and put it into a proper shape----------------------------------------------"
pickle_in = open("Fig3IL_data.p","rb")
result_list=pickle.load(pickle_in)
a_list_temp, learned_angle_list, ecc_list_pre, a_sepi_list_temp, D_list_ave, P_list_ave, P_ind_list_ave, \
 Diff_list, Diff_ind_list,det_list,det_sepi_list =result_list

time=np.arange(0,len(learned_angle_list)*DT*(500/timescale)-DT/timescale,DT*(500/timescale)) #Only every 500th datapoint is stored during simulations
len_run=len(time)
a_list=[]
for i in a_list_temp:
    a_list.append(i)
ecc_list=[]
for i in ecc_list_pre:
    ecc_list.append(i)
ecc_list=np.array(ecc_list)


"------------------------Plot--regulator concentrations---------------------"
plt.subplot(424)
plt.plot(time,a_list)
plt.ylabel('$a_\mu$')

plt.plot((np.max(time)/4,np.max(time)/4),(0,100),linestyle='-',color='k',alpha=0.2)
plt.plot((np.max(time)*2/4,np.max(time)*2/4),(0,100),linestyle='-',color='k',alpha=0.2)
plt.plot((np.max(time)*3/4,np.max(time)*3/4),(0,100),linestyle='-',color='k',alpha=0.2)

plt.ylim([2.5,1.8*np.max(a_list)])
plt.xlim([0,np.max(time)])

labels=360*np.array(true_angle_S)/(2*3.14)
label_sort, arr_sort= zip(*sorted(zip(labels, np.array(a_list).T)))

label_str=['{:.0f}'.format(x) for x in label_sort]

for y_arr, label in zip(arr_sort, label_str):
    if np.average(y_arr)>0.0:
        plt.plot(time, y_arr, label=label)
    else:
        plt.plot(time, y_arr,c='black')

plt.yscale('log')
plt.yticks([3,4,6,10],labels=['3','','6','10'])
plt.xticks([])

len_arr_sort=len(np.array(arr_sort).T)
reg_conc_for_circle_diagram=np.array([np.array(arr_sort).T[round(len_arr_sort/4)], np.array(arr_sort).T[round(2*len_arr_sort/4)], np.array(arr_sort).T[round(3*len_arr_sort/4)],np.array(arr_sort).T[round(4*len_arr_sort/4)-1]])


"-----Plot activation angle------"
activation_list=[]
activation=[-60,30,-30,60]
for ac in activation:
    activation_list.extend([ac]*(int(len(time)/4)))
plt.figure(1)
plt.subplot(422)
plt.ylabel(r'$\alpha$')
plt.plot((np.max(time)/4,np.max(time)/4),(-100,110),linestyle='-',color='k',alpha=0.2)
plt.plot((np.max(time)/2,np.max(time)/2),(-100,110),linestyle='-',color='k',alpha=0.2)
plt.plot((np.max(time)*3/4,np.max(time)*3/4),(-100,110),linestyle='-',color='k',alpha=0.2)
plt.plot(time[2:],activation_list,color='k')
plt.yticks([-60,30,-30,60])
plt.xticks([])
plt.ylim([-80,110])
plt.xlim([0,np.max(time)])
plt.ticklabel_format(axis="x", style="sci", scilimits=(0,0))

"------------------------plot circle diagrams------------------"
axes1 = plt.gca()
axes2 = axes1.twiny()
axes2.set_xlim([-80,110])
x=np.arange(-80,110,0.01)
x0_start=-80+190/8
radius=16
offset=120
add_offset=0.025

"-------------------Plot regulator circles--------------------"
prop_cycle = plt.rcParams['axes.prop_cycle']
colors = prop_cycle.by_key()['color']
used_colors= colors[5:]
dotsize=5
circlewidth=1
dotcolour='black'
circlecolor='black'

for i in range(0,4):
    x0=x0_start+i*190/4
    y=np.sqrt(radius**2-(-x0+x)**2)
    axes2.plot(x, y-offset-1*add_offset, clip_on=False, zorder=100,linewidth=circlewidth,color='k')
    axes2.plot(x, -y-offset-1*add_offset, clip_on=False, zorder=100,linewidth=circlewidth,color='k')
    for num in range(0,5):
        dotcolour=colors[7-num]
        if(num<=3):
            dotsize=3*reg_conc_for_circle_diagram[i,num+1]
        else:
            dotsize=3*reg_conc_for_circle_diagram[i,0]
        dotcolour=used_colors[(1+num)%5]
        phi_rad=2*3.14*(45+360/5*num+360/10)/360
        axes2.scatter(x0+np.cos(phi_rad)*radius,np.sin(phi_rad)*radius-offset-1*add_offset,color=dotcolour,clip_on=False, zorder=101,s=dotsize)

axes2.set_xticks([])

"-------------------Plot activation ellipses--------------------"
offset=-85
prop_cycle = plt.rcParams['axes.prop_cycle']
colors = prop_cycle.by_key()['color']
dotsize=5
circlewidth=0.3
dotcolour='black'
circlecolor='black'
new_radius=1.2*radius
r1=new_radius
r2=0.3*new_radius
phi_list=[-60,30,-30,60]

for i in range(0,4):
    phi=phi_list[i]
    x0=x0_start+i*190/4
    phi_rad=3.14*2*(1/360)*phi+3.14/2
    rot_mat=np.array([[np.cos(phi_rad),np.sin(phi_rad)],[-np.sin(phi_rad),np.cos(phi_rad)]])
    ellipse=np.dot(rot_mat,[r1*np.cos(x) , r2*np.sin(x)])
    ellipse=np.array([ellipse[0,:]+np.ones(len(ellipse[0,:])),ellipse[1,:]+np.ones(len(ellipse[1,:]))])
    plt.plot( ellipse[1,:]+x0 , ellipse[0,:]-offset ,color='k',linewidth=1 )

r2=r1
for i in range(0,4):
    phi=phi_list[i]
    x0=x0_start+i*190/4
    phi_rad=3.14*2*(1/360)*phi+3.14/2
    rot_mat=np.array([[np.cos(phi_rad),np.sin(phi_rad)],[-np.sin(phi_rad),np.cos(phi_rad)]])
    ellipse=np.dot(rot_mat,[r1*np.cos(x) , r2*np.sin(x)])
    ellipse=np.array([ellipse[0,:]+np.ones(len(ellipse[0,:])),ellipse[1,:]+np.ones(len(ellipse[1,:]))])
    plt.plot( ellipse[1,:]+x0 , ellipse[0,:]-offset ,color='k',linewidth=1, alpha=0.6 )

"------------------------Plot--learned angle---------------------"
plt.subplot(426)
error=360*2*np.arctan(np.sqrt(-5+2*ecc_list**2-2*np.sqrt(4-5*ecc_list**2+ecc_list**4))/np.sqrt(3))/(2*3.14)
error[np.isnan(error)]=300
learned_angle_list= np.array(learned_angle_list, dtype=float)
plt.plot(time,learned_angle_list,linewidth=3,color='black',label=r'Learned $\alpha$')
plt.ylabel('Angle')
plt.yticks([-60,30,-30,60])
plt.ylim([-95,110])
plt.xlim([0,np.max(time)])
plt.plot((np.max(time)/4,np.max(time)/4),(-95,110),linestyle='-',color='k',alpha=0.2)
plt.plot((np.max(time)*2/4,np.max(time)*2/4),(-95,110),linestyle='-',color='k',alpha=0.2)
plt.plot((np.max(time)*3/4,np.max(time)*3/4),(-95,110),linestyle='-',color='k',alpha=0.2)
plt.plot((0,max(time)/4),(-60,-60),linestyle='--',color='k',alpha=0.6)
plt.plot((max(time)/4,2*max(time)/4),(30,30),linestyle='--',color='k',alpha=0.6)
plt.plot((2*max(time)/4,3*max(time)/4),(-30,-30),linestyle='--',color='k',alpha=0.6)
plt.plot((3*max(time)/4,max(time)),(60,60),linestyle='--',color='k',alpha=0.6,label=r'True $\alpha$')
plt.ticklabel_format(axis="x", style="sci", scilimits=(0,0))
plt.legend(prop=dict(size=10),loc='lower right')
plt.xticks([])


"----------------------Plot performance-------------"
diff_run=[]
diff_one_run=[]
len_average=100 #length of time window over which the running average is taken

for i in range(len(Diff_list)-2*len_average+2):
    diff_run.append(np.average(Diff_list[i:i+len_average]))
    diff_one_run.append(np.average(Diff_ind_list[i:i+len_average]))

plt.subplot(428)
plt.plot(time[2*len_average-2:],-np.sqrt(diff_one_run),label='SEPI',alpha=1)
plt.plot(time[2*len_average-2:],-np.sqrt(diff_run),label=r'$N_a=5$',alpha=1)
plt.plot((np.max(time)/4,np.max(time)/4),(0,-0.13),linestyle='-',color='k',alpha=0.2)
plt.plot((np.max(time)*2/4,np.max(time)*2/4),(0,-0.13),linestyle='-',color='k',alpha=0.2)
plt.plot((np.max(time)*3/4,np.max(time)*3/4),(0,-0.13),linestyle='-',color='k',alpha=0.2)
plt.ylim([-0.13,0])
plt.xlim([0,np.max(time)])
plt.ticklabel_format(axis="x", style="sci", scilimits=(0,0))
plt.xlabel(r'$t/\tau_a$')
plt.ylabel(r'$-\sqrt{\langle (P-D)^2\rangle}$')
plt.legend(prop=dict(size=10),loc='upper right',bbox_to_anchor=(1.0,1.02))
plt.subplots_adjust(top = 0.99, bottom=0.01, hspace=0.3, wspace=0.55)
plt.subplots_adjust(hspace=0.1)

plt.savefig('fig3.pdf',bbox_inches='tight')
