# Supplementary material for: A simple regulatory architecture allows learning the statistical structure of a changing environment
Source: eLife. 2021 Sep 7;10:e67455. doi: 10.7554/eLife.67455 (PMC8423446; doi:10.7554/eLife.67455)
Supplement: Source code 1. [file elife-67455-code1.zip › data_and_scripts/Figure 4/Fig4a_optimality_S5.py]

#!/usr/bin/env python3
# -*- coding: utf-8 -*-
"""
@author: Stefan Landmann, stefan.landmann@uol.de
"""

import pickle 
import numpy as np
import random
from datetime import datetime
import numpy.linalg
import scipy.optimize 
import multiprocessing as mp

"----Initialize random seed----"
seed=datetime.now()
random.seed(seed)
np.random.seed(int(seed.timestamp()))
pickle_in = open("fig4a_learning_sys_data.p","rb")
result_list = pickle.load(pickle_in)

def propagator_D(D,M,GAMMA,DT):
    return(D-np.dot(M,D)*DT+np.random.normal(0,1,N)*np.sqrt(2*GAMMA*DT))

def propagator_P_bayes(P,Ma,Mat_i,DT,D,alpha):
    v=(1/alpha)*(np.dot(np.dot(Mat_i,(np.diag(np.ones(N))-Ma*DT)),D)-P)
    return(P+v)

"Extract relevant data from the adapting system"
CIP_list={}
Gamma_list=[]
for i in result_list:
    Gamma_list.append(i[0])

#Gamma_list=[0.1]

"----Parameters----"
#For explanation of parameters see Fig4a_optimality_S4.py
lambda_weak_max=0.35/(0.4/2)**2
lambda_strong_max=100*lambda_weak_max
DT=0.1/lambda_strong_max
phi=45
phi_rad=3.14*2*(1/360)*phi
N=2
Max_it=80

for i in result_list:
    CIP_list[str(i[0])]=np.sum(i[5])/DT

TOL= max(CIP_list.values())*0.01

"---------------------------------------Start with optimality calculation-----------------------------------"
"----Initialization of variables----"

"----Main loop----"
"----------------Main function-----------"
def optimality(Gamma,DT,CIP_list):
    "----Initialize M------"
    #Fixed potential, only GAMMA changes
    lambda_weak=lambda_weak_max
    lambda_strong=100*lambda_weak
    M=np.zeros((2,2))
    M[0,0]=lambda_weak
    M[1,1]=lambda_strong
    rot_mat=np.array([[np.cos(phi_rad),np.sin(phi_rad)],[-np.sin(phi_rad),np.cos(phi_rad)]])
    M=np.array(M)
    M=np.dot(rot_mat.T,np.dot(M,rot_mat))
    
    "Interval in which the proper alpha is searched for"
    a=1
    b=10000
    CIP=CIP_list[str(Gamma)]
    TOL= CIP*0.01

    scipy.random.seed()
    it=0
    P_change_list=[]
    alpha_list=[]
    Diff_list=[]
    
    fa=1000
    fb=0
    
    #Bisection method to find the right alpha
    while it <= Max_it:
        alpha = (a + b)/2  
        Mat_inv=np.linalg.inv(np.diag(np.ones(N))+(alpha-1)*M*DT)
        D=np.zeros(N)
        P=D
        P_temp=P
        TIMESTEPS_OPTIMALITY=30000000
        Diff=0
        P_change=0
        
        for i in range(0,TIMESTEPS_OPTIMALITY):
            D=propagator_D(D,M,Gamma,DT)
            D[D<-0.99]=-0.99
            if i>TIMESTEPS_OPTIMALITY/2:
                Diff+=(D-P)**2
            P=propagator_P_bayes(P,M,Mat_inv,DT,D,alpha)
            if i>TIMESTEPS_OPTIMALITY/2:
                P_change+=(P-P_temp)**2
            P_temp=P
        
        Diff=Diff/(0.5*TIMESTEPS_OPTIMALITY)
        P_change=P_change/(0.5*TIMESTEPS_OPTIMALITY)
        
        P_change_list.append(P_change/DT)
        alpha_list.append(alpha)
        Diff_list.append(Diff)
    
        P_change=np.sum(P_change)
        if abs(CIP-P_change/DT**2) == 0 or abs(fb - fa)/2 <= TOL:
            break
        it+=1
        
        if np.sign(CIP-P_change/DT**2) == np.sign(CIP-fa):
            a = alpha 
            fa=P_change/DT**2
        else: 
            b = alpha
            fb=P_change/DT**2

    return(alpha_list,np.sum(np.array(P_change_list)/DT,axis=1),np.sum(Diff_list,axis=1),CIP)
    
temp_list=[]
optimality_result_list=[]

pool=mp.Pool(mp.cpu_count())	#Initialize the maximal number of processes
temp_list.append([pool.apply_async(optimality, args=(Gamma,DT,CIP_list)) for Gamma in Gamma_list])
for i in temp_list[0]:
    optimality_result_list.append(i.get())
temp_list=[]
pool.close()

pickle.dump( optimality_result_list, open( "fig4a_optimality_S5.p", "wb" ) )
