# Supplementary material for: A simple regulatory architecture allows learning the statistical structure of a changing environment
Source: eLife. 2021 Sep 7;10:e67455. doi: 10.7554/eLife.67455 (PMC8423446; doi:10.7554/eLife.67455)
Supplement: Source code 1. [file elife-67455-code1.zip › data_and_scripts/Figure 4/Fig4B_simulation.py]

#!/usr/bin/env python3
# -*- coding: utf-8 -*-
"""
@author: Stefan Landmann, stefan.landmann@uol.de
"""

import pickle 
import numpy as np
import random
from datetime import datetime
import numpy.linalg
import scipy.optimize 
import multiprocessing as mp
import time
start_time = time.time()

"----Initialize random seed----"
seed=datetime.now()
random.seed(seed)
np.random.seed(int(seed.timestamp()))

def propagator_D(D,M,GAMMA,D_AVE,DT):
    return(D-np.dot(M,(D-D_AVE))*DT+np.random.normal(0,1,N)*np.sqrt(2*GAMMA*DT))
    
"----Function which returns the next timestep of the regulators----"
def propagator_a(a,P,D,DR,sigma,timescale,DT,cost,S):
    return(a+a*(np.max([DR*np.ones(S),np.dot(np.transpose(sigma),np.ones(N)-P/D)],axis=0)\
                -cost*np.ones(S))*DT/timescale)

"----Function which returns the next timestep of the regulators----"
def propagator_a_sepi(a,P,D,sigma,timescale,DT):
    return(a+(np.dot(np.transpose(sigma),np.ones(N)-P/D))*DT/timescale)

"---Function which creates regulatory patterns---"
def pattern(S):
    sigma=np.array([])
    for i in range(S):
        sigma_col=np.array([1,0])
        "evenly spaced"
        angle=3.14/4+3.14/S+(i)*(2*3.14)/(S)
        rot_mat=np.array([[np.cos(angle),-np.sin(angle)],[np.sin(angle),np.cos(angle)]])
        sigma_col=np.dot(rot_mat,sigma_col)
        sigma=np.append(sigma,sigma_col)
    return np.array(sigma.reshape(S,N)).T

"----Parameters----"
TIMESTEPS=50000000
N=2	#Number of dimensions of the demand
D_AVE_VAL=1	#Average values of the demand
GAMMA=0.05	#Noise strength Gamma
ecc_list=np.arange(1,2,0.05)    #ecc=anisotropy
ecc_list=np.append(ecc_list,np.arange(2,3,0.1))
ecc_list=np.append(ecc_list,[3.25,3.5,4,4.5,5,6,7,8,9,10])
phi=45	#Activation angle alpha
timescale=3	#tau_a
timescale_sepi_fast=timescale	#tau_SEPI
DR=0	#Threshold d of the nonlinearity
DT=0.1/875	#Timestep width
cost=0.015	#kappa
r=(1/875+1/8.75)    #Corresponds to 1/lambda_strong+1/lambda_weak from other figures
"----Initialize regulator patterns----"
angle_list=[]
true_angle_S=[]

sigma10=pattern(10)
sigma5=pattern(5)
sigma4=pattern(4)

temp_list=[]
result_list=[]

def main_function(GAMMA,timescale,cost,TIMESTEPS,phi,ecc):
    sigma_SEPI=np.array([[1,0],[0,1]]).T
    "----Initialize corelation matrix----"
    lambda_weak=(1+ecc**2)/(r*ecc**2)	#lambda_weak and lambda strong chosen
    lambda_strong=ecc**2*lambda_weak	# s.t. variances along D1 and D2 do 
    M=np.zeros((2,2))			# not change.
    phi_rad=3.14*2*(1/360)*phi
    M[0,0]=lambda_weak
    M[1,1]=lambda_strong
    rot_mat=np.array([[np.cos(phi_rad),np.sin(phi_rad)],[-np.sin(phi_rad),np.cos(phi_rad)]])
    M=np.array(M)
    M=np.dot(rot_mat.T,np.dot(M,rot_mat))
    
    scipy.random.seed()
 
    "----Initialization of variables----"
    D_AVE_VAL=1
    D_AVE=np.ones(N)*D_AVE_VAL
    D=D_AVE
    a4=np.ones(4)*0.2
    a5=np.ones(5)*0.2
    a10=np.ones(10)*0.2
    a_SEPI_fast=np.ones(N)*0.2
    P4=np.dot(sigma4,a4)
    P5=np.dot(sigma5,a5)
    P10=np.dot(sigma10,a10)
    P_SEPI_fast=np.dot(sigma_SEPI,a_SEPI_fast)
    P_c_4=0
    P_c_5=0
    P_c_10=0
    P_c_SEPI_fast=0
    diff4=0
    diff5=0
    diff10=0
    diff_SEPI_fast=0

    P_temp_4=0
    P_temp_5=0
    P_temp_10=0
    P_temp_SEPI_fast=0

    "Simulation loop"
    for i in range(TIMESTEPS):
        D=propagator_D(D,M,GAMMA,D_AVE,DT)
        D[D<0.01]=0.01
        if i>round(0.8*TIMESTEPS):
            diff4+=(P4-D)**2
            diff5+=(P5-D)**2
            diff10+=(P10-D)**2
            diff_SEPI_fast+=(P_SEPI_fast-D)**2

        P4=np.dot(sigma4,a4)
        P5=np.dot(sigma5,a5)
        P10=np.dot(sigma10,a10)
        P_SEPI_fast=np.dot(sigma_SEPI,a_SEPI_fast)

        if i>round(0.8*TIMESTEPS):
            P_c_4+=(P_temp_4-P4)**2
            P_c_5+=(P_temp_5-P5)**2
            P_c_10+=(P_temp_10-P10)**2
            P_c_SEPI_fast+=(P_temp_SEPI_fast-P_SEPI_fast)**2

        a4=propagator_a(a4,P4,D,0,sigma4,timescale,DT,cost,4)
        a5=propagator_a(a5,P5,D,0,sigma5,timescale,DT,cost,5)
        a10=propagator_a(a10,P10,D,0,sigma10,timescale,DT,cost,10)
        a_SEPI_fast=propagator_a_sepi(a_SEPI_fast,P_SEPI_fast,D,sigma_SEPI,timescale_sepi_fast,DT)

        P_temp_4=P4
        P_temp_5=P5
        P_temp_10=P10
        P_temp_SEPI_fast=P_SEPI_fast
        
    P_c_4=P_c_4/round(0.2*TIMESTEPS)
    P_c_5=P_c_5/round(0.2*TIMESTEPS)
    P_c_10=P_c_10/round(0.2*TIMESTEPS)
    P_c_SEPI_fast=P_c_SEPI_fast/round(0.2*TIMESTEPS)
    
    diff_SEPI_fast=diff_SEPI_fast/round(0.2*TIMESTEPS)
    diff4=diff4/round(0.2*TIMESTEPS)
    diff5=diff5/round(0.2*TIMESTEPS)
    diff10=diff10/round(0.2*TIMESTEPS)

    return(GAMMA,timescale,cost,phi,ecc,P_c_4,P_c_5,P_c_10,P_c_SEPI_fast,diff4,diff5,diff10,diff_SEPI_fast)
    

pool=mp.Pool(mp.cpu_count())	#Initialize the maximal number of processes
temp_list.append([pool.apply_async(main_function, args=(GAMMA,timescale,cost,TIMESTEPS,phi,ecc)) for ecc in ecc_list])
for i in temp_list[0]:
    result_list.append(i.get())
temp_list=[]
pool.close()

pickle.dump( result_list, open( "Fig4B_data.p", "wb" ) )
