# Supplementary material for: A simple regulatory architecture allows learning the statistical structure of a changing environment
Source: eLife. 2021 Sep 7;10:e67455. doi: 10.7554/eLife.67455 (PMC8423446; doi:10.7554/eLife.67455)
Supplement: Source code 1. [file elife-67455-code1.zip › data_and_scripts/Figure 4/Fig4_plot.py]

#!/usr/bin/env python3
# -*- coding: utf-8 -*-
"""
@author: Stefan Landmann, stefan.landmann@uol.de
"""

import pickle 
import numpy as np
import matplotlib.pyplot as plt
import numpy.linalg
import  matplotlib.colors
import warnings
warnings.filterwarnings("ignore")   #Ignore warnings for invalid values

def make_square_axes(ax):
    """Make an axes square in screen units.

    Should be called after plotting.
    """
    ax.set_aspect(1 / ax.get_data_ratio())


figure=plt.figure()
ax1=plt.subplot(2, 2, 2)

plt.rc('font', family='serif')
plt.rc('xtick', labelsize=11)
plt.rc('ytick', labelsize=11)
matplotlib.rcParams.update({'font.size': 11})
plt.rcParams['text.latex.preamble']=[r"\usepackage{xcolor}"]

"------------Load data and put it into a proper shape----------------------------------------------"
"Parameters from simulations"
r=(1/875+1/8.75)
Gamma=0.05
corr_list=[]
ecc_list=np.arange(1,2,0.05)
ecc_list=np.append(ecc_list,np.arange(2,3,0.1))
ecc_list=np.append(ecc_list,[3.25,3.5,4,4.5,5,6,7,8,9,10])
phi_list=np.arange(45,225,19)

"Determine corrleation from anisotropy"
for ecc in ecc_list:
    lambda_weak=(1+ecc**2)/(r*ecc**2)
    lambda_strong=ecc**2*lambda_weak
    corr_list.append((1/(r))*((lambda_strong-lambda_weak)/(lambda_weak*lambda_strong)))

pickle_in = open("Fig4B_data.p","rb")
result_list = pickle.load(pickle_in)
result_list=np.array(result_list)

diff_list_4=np.zeros((len(ecc_list),40))
diff_list_5=np.zeros((len(ecc_list),40))
diff_list_10=np.zeros((len(ecc_list),40))
diff_list_sepi_fast=np.zeros((len(ecc_list),40))


"Unpack relevant data"
count=0
for num,i in enumerate(result_list):
    if num%40==0 and num!=0:
        count+=1
    diff_list_4[count][num%40]=(np.sum(i[-4],axis=0))
    diff_list_5[count][num%40]=(np.sum(i[-3],axis=0))
    diff_list_10[count][num%40]=(np.sum(i[-2],axis=0))
    diff_list_sepi_fast[count][num%40]=(np.sum(i[-1],axis=0))

diff_list_4=diff_list_4[0]
diff_list_5=diff_list_5[0]
diff_list_10=diff_list_10[0]
diff_list_sepi_fast=diff_list_sepi_fast[0]


prop_cycle = plt.rcParams['axes.prop_cycle']
colors = prop_cycle.by_key()['color']


ax1.plot(corr_list,-np.sqrt(diff_list_10),label=r'$N_a=10$',color=colors[3])
ax1.plot(corr_list,-np.sqrt(diff_list_5),label=r'$N_a=5$',color=colors[2])
ax1.plot(corr_list,-np.sqrt(diff_list_4),label=r'$N_a=4$',color=colors[1])
ax1.plot(corr_list,-np.sqrt(diff_list_sepi_fast),label='SEPI',color=colors[0])

ax1.set_xlabel('Correlation')
ax1.set_ylabel(r'$-\sqrt{\left<\left(P-D\right)^2\right>}$')
ax1.set_yticks([-0.04,-0.05,-0.06,-0.07,-0.08])
ax1.set_yticklabels(['-4','-5','-6','-7','-8'])
ax1.text(0.008,-0.0377,r'1e$-$2')
ax1.set_xlim([0,1])

performance_at_highest_anisotropy=[-np.sqrt(diff_list_sepi_fast)[-1],-np.sqrt(diff_list_4)[-1],-np.sqrt(diff_list_5)[-1],-np.sqrt(diff_list_10)[-1]]
for num,i in enumerate(performance_at_highest_anisotropy):
    plt.scatter(np.max(corr_list),i,color=colors[num],s=10)
make_square_axes(plt.gca())
ax1.text(-0.32,-0.037,"B",fontsize=22)

"Plot Figure 4A"
ax2=plt.subplot(2, 2, 1)

pickle_in = open("fig4a_learning_sys_data.p","rb")
result_list = pickle.load(pickle_in)
result_list=np.array(result_list)

pickle_in = open("fig4a_optimality_S10.p","rb")
opt_list = pickle.load(pickle_in)
opt_list=np.array(opt_list)

gamma_list, diff_sepi, diff_fancy,diff_5 ,diff_4 ,cip_fancy , cip_4,cip_5=[], [] , [], [], [], [], [], []
for i in result_list:
    gamma_list.append(i[0])
    diff_sepi.append(i[-1])
    diff_fancy.append(i[-3])
    diff_5.append(i[-5])
    diff_4.append(i[-7])
    cip_fancy.append(i[-4])
    cip_4.append(i[3])
    cip_5.append(i[5])
    
diff_opt=[]
cip_opt=[]
alpha_opt=[]
for i in opt_list:
    alpha_opt.append(i[0][-1])
    diff_opt.append(i[-2][-1])
    cip_opt.append(i[-3][-1])
    
pickle_in = open("fig4a_optimality_S5.p","rb")
opt_list = pickle.load(pickle_in)
opt_list=np.array(opt_list)

diff_opt_5=[]
cip_opt_5=[]
alpha_opt_5=[]
for i in opt_list:
    alpha_opt_5.append(i[0][-1])
    diff_opt_5.append(i[-2][-1])
    cip_opt_5.append(i[-3][-1])
    
pickle_in = open("fig4a_optimality_S4.p","rb")
opt_list = pickle.load(pickle_in)
opt_list=np.array(opt_list)

diff_opt_4=[]
cip_opt_4=[]
alpha_opt_4=[]
for i in opt_list:
    alpha_opt_4.append(i[0][-1])
    diff_opt_4.append(i[-2][-1])
    cip_opt_4.append(i[-3][-1])
    
prop_cycle = plt.rcParams['axes.prop_cycle']
colors = prop_cycle.by_key()['color']
    
ax2.plot(gamma_list,-np.sqrt(diff_opt),linestyle='--',color=colors[3])
ax2.plot(gamma_list,-np.sqrt(diff_opt_5),linestyle='--',color=colors[2])
ax2.plot(gamma_list,-np.sqrt(diff_opt_4),linestyle='--',color=colors[1])

ax2.plot(gamma_list,-np.sqrt(np.sum(diff_fancy,axis=1)),label='$10$',color=colors[3])
ax2.plot(gamma_list,-np.sqrt(np.sum(diff_sepi,axis=1)),label='SEPI',color=colors[0])
ax2.plot(gamma_list,-np.sqrt(np.sum(diff_5,axis=1)),label='$5$',color=colors[2])
ax2.plot(gamma_list,-np.sqrt(np.sum(diff_4,axis=1)),label='$4$',color=colors[1])


ax2.set_xlim([0,0.1])
ax2.set_ylim([-0.105,0])

ax2.set_xlabel('$\Gamma$')
ax2.set_ylabel(r'$-\sqrt{ \langle \left( P-D \right)^2 \rangle }$')


"Determine the points where 'learning' starts"
"----Initialize regulator patterns----"
N=2
def pattern(S):
    sigma=np.array([])
    true_angle_S=[]
    for i in range(S):
        sigma_col=np.array([1,0])
        "evenly spaced"
        angle=3.14/4+3.14/S+(i)*(2*3.14)/(S)
        rot_mat=np.array([[np.cos(angle),-np.sin(angle)],[np.sin(angle),np.cos(angle)]])
        sigma_col=np.dot(rot_mat,sigma_col)
        sigma=np.append(sigma,sigma_col)
        true_angle=np.arccos(np.dot(sigma_col,[1,0])/np.sqrt(np.sum(sigma_col**2)))
        if np.dot([0,1],sigma_col)<0:
            true_angle=2*3.14-true_angle
        true_angle_S.append(true_angle)
    return np.array(sigma.reshape(S,N)).T

sigmaS=pattern(10)
sigma4=pattern(4)
sigma5=pattern(5)

"Function which returns the standard deviation for a given regulator v (only works"
"for alpha=45 deg)."
def std(v,lambda1,lambda2,Gamma):
    v0=v[0]
    v1=v[1]
    var=Gamma*(v0**2+v1**2)*(1/lambda1+1/lambda2)/2+\
        Gamma*v0*v1*(lambda1-lambda2)/(lambda1*lambda2)/2
    return np.sqrt(var)

var_list=[]

Gamma=0.1
lambda_weak=0.35/(0.4/2)**2
lambda_strong=100*lambda_weak
kappa=0.015

"Function which returns the maximal standard deviation for a given sigma"
def max_std(sigma):
    var_list=[]
    for i in sigma.T:
        var_list=var_list + [std(i,lambda_weak,lambda_strong,Gamma)]
    return max(var_list)

gamma_list=np.arange(0,0.1,0.001)
gamma_thresh=[]
for sigma in [sigma4,sigma5,sigmaS]:
    for Gamma in gamma_list:
        if max_std(sigma)> kappa *np.sqrt(2*3.14):
            gamma_thresh=gamma_thresh+[Gamma]
            break 
        
        
ax2.arrow(gamma_thresh[0],-0.064, 0, 0.004, head_width=0.006, head_length=0.006,width=0.002, fc=colors[1], ec=colors[1],zorder=100)        
ax2.arrow(gamma_thresh[1],-0.057, 0, 0.004, head_width=0.006, head_length=0.006,width=0.002, fc=colors[2], ec=colors[2],zorder=100)        
ax2.arrow(gamma_thresh[2],-0.0555, 0, 0.004, head_width=0.006, head_length=0.006,width=0.002, fc=colors[3], ec=colors[3],zorder=50)        
ax2.set_yticks([0,-0.04,-0.08])
ax2.set_yticklabels(['0','-4','-8'])
ax2.text(0.0005,0.002,r'1e$-$2')

"plot comparison values"
for num,i in enumerate(performance_at_highest_anisotropy):
    plt.scatter(0.05,i,color=colors[num],s=10,zorder=30)

"------------------------plot circle diagrams------------------"
x=np.arange(-1,1,0.000001)
x0=0.28
radius=0.007
y=np.sqrt(radius**2-(-x0+x)**2)
offset=0.01
add_offset=0.025

"-------------------Plot regulator circles--------------------"
dotsize=5
circlewidth=1
dotcolour='black'
circlecolor='black'

"SEPI"
ax2.plot(x, y-offset-3*add_offset, clip_on=False, zorder=100,linewidth=circlewidth,color=colors[0])
ax2.plot(x, -y-offset-3*add_offset, clip_on=False, zorder=100,linewidth=circlewidth,color=colors[0])
ax2.scatter(x0,radius-offset-3*add_offset,color=dotcolour,clip_on=False, zorder=101,s=dotsize)
ax2.scatter(x0+radius,-offset-3*add_offset,color=dotcolour,clip_on=False, zorder=101,s=dotsize)
ax2.text(x0-0.01,-offset-3.5*add_offset-0.4*radius,r'SEPI',size=9)
ax2.text(x0-0.4*radius,-offset-3*add_offset-0.4*radius,r'2',size=9)
"Na=4"
ax2.text(x0-0.3*radius,-offset-2*add_offset-0.35*radius,r'4',size=9)
ax2.plot(x, y-offset-2*add_offset, clip_on=False, zorder=100,linewidth=circlewidth,color=colors[1])
ax2.plot(x, -y-offset-2*add_offset, clip_on=False, zorder=100,linewidth=circlewidth,color=colors[1])
ax2.scatter(x0,radius-offset-2*add_offset,color=dotcolour,clip_on=False, zorder=101,s=dotsize)
ax2.scatter(x0+radius,-offset-2*add_offset,color=dotcolour,clip_on=False, zorder=101,s=dotsize)
ax2.scatter(x0-radius,-offset-2*add_offset,color=dotcolour,clip_on=False, zorder=101,s=dotsize)
ax2.scatter(x0,-radius-offset-2*add_offset,color=dotcolour,clip_on=False, zorder=101,s=dotsize)

"Na=5"
ax2.text(x0-0.3*radius,-offset-1*add_offset-0.35*radius,r'5',size=9)
ax2.plot(x, y-offset-1*add_offset, clip_on=False, zorder=100,linewidth=circlewidth,color=colors[2])
ax2.plot(x, -y-offset-1*add_offset, clip_on=False, zorder=100,linewidth=circlewidth,color=colors[2])
for i in range(2,14+1,2):
    ax2.scatter(x0+np.cos(i*3.14/5+3.14/4+3.14/5)*radius,np.sin(i*3.14/5+3.14/4+3.14/5)*radius-offset-1*add_offset,color=dotcolour,clip_on=False, zorder=101,s=dotsize)

"Na=10"
ax2.text(x0-0.7*radius,-offset-0.4*radius,r'10',size=9)
ax2.plot(x, y-offset, clip_on=False, zorder=100,linewidth=circlewidth,color=colors[3])
ax2.plot(x, -y-offset, clip_on=False, zorder=100,linewidth=circlewidth,color=colors[3])
for i in range(2,20+1,2):
    ax2.scatter(x0+np.cos(i*3.14/10+3.14/4+3.14/10)*radius,np.sin(i*3.14/10+3.14/4+3.14/10)*radius-offset,color=dotcolour,clip_on=False, zorder=101,s=dotsize)
make_square_axes(plt.gca())

ax2.text(-0.03,0.005,"A",fontsize=22)

plt.savefig('fig4.pdf', bbox_inches='tight')
