# Supplementary material for: A simple regulatory architecture allows learning the statistical structure of a changing environment
Source: eLife. 2021 Sep 7;10:e67455. doi: 10.7554/eLife.67455 (PMC8423446; doi:10.7554/eLife.67455)
Supplement: Source code 1. [file elife-67455-code1.zip › data_and_scripts/Figure 5/Fig5B_simulation.py]

#!/usr/bin/env python3
# -*- coding: utf-8 -*-
"""
Created on Wed Jul  1 09:27:55 2020
@author: Stefan Landmann 
"""
import itertools
import pickle 
import numpy as np
import random
from datetime import datetime
import numpy.linalg
import scipy.optimize 
from numpy import linalg as LA
import multiprocessing as mp
import time
start_time = time.time()
"----Initialize random seed----"
seed=datetime.now()
random.seed(seed)
np.random.seed(int(seed.timestamp()))

def propagator_D(D,M,GAMMA,D_AVE,DT):
    return(D-np.dot(M,(D-D_AVE))*DT+np.random.normal(0,1,N)*np.sqrt(2*GAMMA*DT))
    
"----Function which returns the next timestep of the regulators----"
def propagator_a(a,P,D,DR,sigma,timescale,DT,cost,S):
    if S!=2:
        return(a+(np.max([DR*np.ones(S),np.dot(np.transpose(sigma),np.ones(N)-P/D)],axis=0)\
                    -cost*np.ones(S))*DT/timescale)
    else:
        return(a+(np.max([DR*np.ones(S),np.dot(np.transpose(sigma),np.ones(N)-P/D)],axis=0))*DT/timescale)
        
"----Parameters----"
"---- For explanation of parameters see Fig5A_simulation.py---------"
TIMESTEPS=10000000
N=2
S_max=7
D_AVE_VAL=1
GAMMA=0.35
lambda_weak=GAMMA/(0.4/2)**2
lambda_strong=100*lambda_weak

"Set timescale equal to slowest timescale of D"
timescale=1/lambda_weak
DT=0.1/lambda_strong
phi_list=np.arange(45,225,40)

cost=0.02
DR_list=[-10,-1,-0.1,-0.08,-0.06,-0.04,-0.02,0]
sigma0=[[1/np.sqrt(2),1/np.sqrt(2)]]
sigma1=[[1,0],[0,1]]
sigma2=[[1/np.sqrt(2),1/np.sqrt(2)],[-1/np.sqrt(2),-1/np.sqrt(2)]]
sigma3=[[1,0],[0,1],[-1/np.sqrt(2),-1/np.sqrt(2)]]
sigma5=[[1,0],[0,1],[-1,0],[0,-1]]
sigma_list=[]
sigma_list.append(np.array(sigma0).T)
sigma_list.append(np.array(sigma1).T)
sigma_list.append(np.array(sigma3).T)
sigma_list.append(np.array(sigma5).T)

"----Initialize regulator patterns----"
sigma=np.array([])
angle_list=[]
true_angle_S=[]
for S in range(3,S_max+1):
    sigma=np.array([])
    for i in range(S):
        sigma_col=np.array([1,0])
        "evenly spaced"
        angle=3.14/4+3.14/S+(i)*(2*3.14)/(S)
        rot_mat=np.array([[np.cos(angle),-np.sin(angle)],[np.sin(angle),np.cos(angle)]])
        sigma_col=np.dot(rot_mat,sigma_col)
        sigma=np.append(sigma,sigma_col)
        true_angle=np.arccos(np.dot(sigma_col,[1,0])/np.sqrt(np.sum(sigma_col**2)))
        if np.dot([0,1],sigma_col)<0:
            true_angle=2*3.14-true_angle
        true_angle_S.append(true_angle)
    sigma=np.array(sigma.reshape(S,N)).T
    sigma_list.append(sigma)

temp_list=[]
result_list=[]

def main_function(GAMMA,timescale,cost_par,TIMESTEPS,para):
    sigma, DR, phi= para
    print(np.shape(sigma))
    S=len(sigma.T)
    scipy.random.seed()
    cost=np.ones(S)*cost_par
    
    "----------Initialization of M---------"
    "----Initialize corelation matrix----"
    M=np.zeros((2,2))
    phi_rad=3.14*2*(1/360)*phi
    M[0,0]=lambda_weak
    M[1,1]=lambda_strong
    rot_mat=np.array([[np.cos(phi_rad),np.sin(phi_rad)],[-np.sin(phi_rad),np.cos(phi_rad)]])
    M=np.array(M)
    M=np.dot(rot_mat.T,np.dot(M,rot_mat))
    
    "----Initialization of variables----"
    D_AVE_VAL=1
    D_AVE=np.ones(N)*D_AVE_VAL
    D=D_AVE
    a=np.ones(S)*0.2
    P=np.dot(sigma,a)
    P_c=0
    diff=0
    P_temp=0
    det=0
    "Simulation loop"
    for i in range(TIMESTEPS):
        D=propagator_D(D,M,GAMMA,D_AVE,DT)
        D[D<0.01]=0.01
        if i>round(0.8*TIMESTEPS):
            diff+=(P-D)**2
        P=np.dot(sigma,a)
        if i>round(0.8*TIMESTEPS):
            P_c+=(P_temp-P)**2
            if np.sum(np.isnan(a)*1)==0 and np.sum(np.isinf(a)*1)==0:
                response=np.dot(sigma,np.multiply(a,sigma).T)
                w,v=LA.eig(response)
                det+=np.abs(w[0]*w[1])
            else:
                det+=0
        a=propagator_a(a,P,D,DR,sigma,timescale,DT,cost,S)
        P_temp=P
    P_c=P_c/round(0.2*TIMESTEPS)
    diff=diff/round(0.2*TIMESTEPS)
    det=det/round(0.2*TIMESTEPS)
    "Response matrix and learned angle not needed"
    ecc_ind=0
    learned_angle=0
    
    return(GAMMA,timescale,sigma,phi,cost_par,DR,learned_angle,ecc_ind,P_c/DT,diff,a,det)
    
paramlist=list(itertools.product(sigma_list,DR_list,phi_list))
pool=mp.Pool(mp.cpu_count())	#Initialize the maximal number of processes
temp_list.append([pool.apply_async(main_function, args=(GAMMA,timescale,cost,TIMESTEPS,para)) for para in paramlist])
for i in temp_list[0]:
    result_list.append(i.get())
temp_list=[]
pool.close()

pickle.dump( result_list, open( "Figure5B_data.p", "wb" ) )
