# Supplementary material for: A simple regulatory architecture allows learning the statistical structure of a changing environment
Source: eLife. 2021 Sep 7;10:e67455. doi: 10.7554/eLife.67455 (PMC8423446; doi:10.7554/eLife.67455)
Supplement: Source code 1. [file elife-67455-code1.zip › data_and_scripts/Figure 5/Fig5_create.py]

#!/usr/bin/env python3
# -*- coding: utf-8 -*-
"""
@author: Stefan Landmann, stefan.landmann@uol.de
"""
import os.path
import warnings
warnings.filterwarnings("ignore")

if os.path.isfile('./Figure5A_data.p')==False:
    exec(open("./Fig5A_simulation.py").read())

if os.path.isfile('./Figure5B_data.p')==False:
    exec(open("./Fig5B_simulation.py").read())
    
if os.path.isfile('./Figure5_SEPI_data.p')==False:
    exec(open("./Fig5_SEPI.py").read())
    
exec(open("./Fig5_plot.py").read())
