# Supplementary material for: A simple regulatory architecture allows learning the statistical structure of a changing environment
Source: eLife. 2021 Sep 7;10:e67455. doi: 10.7554/eLife.67455 (PMC8423446; doi:10.7554/eLife.67455)
Supplement: Source code 1. [file elife-67455-code1.zip › data_and_scripts/Figure 5/Fig5_plot.py]

#!/usr/bin/env python3
# -*- coding: utf-8 -*-
"""
@author: Stefan Landmann, stefan.landmann@uol.de
"""

import pickle 
import numpy as np
import matplotlib.pyplot as plt
import numpy.linalg
import matplotlib.colors
from mpl_toolkits.axes_grid1 import make_axes_locatable
from mpl_toolkits.axes_grid1 import ImageGrid
from matplotlib.colors import ListedColormap, LinearSegmentedColormap
from matplotlib import cm

def make_square_axes(ax):
    """Make an axes square in screen units.

    Should be called after plotting.
    """
    ax.set_aspect(1 / ax.get_data_ratio())

"-------------------------Load data and put it into a proper shape----------------------------------------------"
pickle_in = open("Figure5A_data.p","rb")
sepi_in = open("Figure5_SEPI_data.p","rb")

result_list = pickle.load(pickle_in)
sepi_result= pickle.load(sepi_in)
#Parameters from simulations
phi_list=np.arange(45,225,40)
DR_list=[-10,-1,-0.1,-0.8,-0.6,-0.4,-0.2,0]
len_sigma=9

temp_perf_list=[]
performance_fancy_array=[]
temp=0
for i in result_list:
   temp_perf_list.append(np.sum(i[-3]))
for num,i in enumerate(temp_perf_list):
    temp+=i
    if (num+1)%len(phi_list)==0 and num >0:
        performance_fancy_array.append(temp/len(phi_list))
        temp=0

#Determination of the performance of sepi
temp_sepi_perf_list=[np.sqrt(np.sum(perf[-3])) for perf in sepi_result]
sepi_performance=np.average(temp_sepi_perf_list)

performance_fancy_array=(np.array(performance_fancy_array).reshape(9,8).T)
y=DR_list

fig = plt.figure()
grid = ImageGrid(fig, 111,
                nrows_ncols = (1,2),
                axes_pad = 0.15,
                cbar_location = "right",
                cbar_mode="single",
                cbar_size="5%",
                cbar_pad=0.1
                )

#Create custom colormap
x_0=5000
x_max=10000
exponent=1.5

first_half_scaling=[x_0-x_0*(abs((x-x_0)/(x_max-x_0)))**exponent for x in np.linspace(0,x_0,x_0)]
sec_half_scaling=[x_0+x_0*(abs((x-x_0)/(x_max-x_0)))**exponent for x in np.linspace(x_0,x_max,x_0)]

start_cm=cm.get_cmap('bwr',256)
val_cm=start_cm(np.linspace(0,1,10000))
first_cm=[val_cm[int(x)] for x in first_half_scaling]
second_cm = [val_cm[int(x)-1] for x in sec_half_scaling]
full_cm=[]
full_cm.extend(first_cm)
full_cm.extend(second_cm)
quadratic_cm=ListedColormap(full_cm)


plt.rc('font', family='serif')
plt.rc('xtick', labelsize=11)
plt.rc('ytick', labelsize=11)
matplotlib.rcParams.update({'font.size': 12})
performance_fancy_array= numpy.delete(performance_fancy_array, (4), axis=1)
performance_fancy_array= numpy.delete(performance_fancy_array, (4), axis=1)

vmin=-0.1
vmax=0.1

norm = matplotlib.colors.TwoSlopeNorm(vmin=vmin, vcenter=0, vmax=vmax)
im=grid[0].imshow(-np.sqrt((performance_fancy_array)).T+sepi_performance,cmap=quadratic_cm,norm=norm)

grid[0].set_xlabel('d',fontsize=13)
grid[0].set_ylabel('System',labelpad=7,fontsize=13)
grid[0].set_xticks([0,1,3,5,7])
grid[0].set_xticklabels([-10,-1,-0.08,-0.04,0])
grid[0].set_yticks([0,1,2,3,4,5,6])
grid[0].set_yticklabels(['1','2','3','4','5','6','7'])
grid[0].tick_params(axis='y', pad=8.3)
#grid[0].text(5.8,4.5,"I",fontsize=25)
grid[0].text(-1.7,7.0,"A",fontsize=22)
grid[0].set_title('With self-activation',fontsize=13)

bottom, top = grid[0].get_ylim()

"-------------------Plot regulator circles------------------------"
grid[0].set_xlim(-0.5,7.5)
plt.gca().invert_yaxis()
grid[0].set_ylim([-0.5,6.5])
x=np.arange(-4,2,0.001)
x0=1.25
r=0.14
y=np.sqrt(r-(x0+x)**2)

dotsize=10
circlewidth=0.5
dotcolour='black'
circlecolor='black'

"Single regulator"
grid[0].plot(x, y, clip_on=False, zorder=100,linewidth=circlewidth,color=circlecolor)
grid[0].plot(x, -y, clip_on=False, zorder=100,linewidth=circlewidth,color=circlecolor)
grid[0].scatter(-x0+np.sqrt(r/2),np.sqrt(r/2),color=dotcolour,clip_on=False, zorder=101,s=dotsize)

"Sepi"
grid[0].plot(x, y+1, clip_on=False, zorder=100,linewidth=circlewidth,color=circlecolor)
grid[0].plot(x, -y+1, clip_on=False, zorder=100,linewidth=circlewidth,color=circlecolor)
grid[0].scatter(-x0,np.sqrt(r)+1,color=dotcolour,clip_on=False, zorder=101,s=dotsize)
grid[0].scatter(-x0+np.sqrt(r),1,color=dotcolour,clip_on=False, zorder=101,s=dotsize)

"3a"
grid[0].plot(x, y+2, clip_on=False, zorder=100,linewidth=circlewidth,color=circlecolor)
grid[0].plot(x, -y+2, clip_on=False, zorder=100,linewidth=circlewidth,color=circlecolor)
grid[0].scatter(-x0,np.sqrt(r)+2,color=dotcolour,clip_on=False, zorder=101,s=dotsize)
grid[0].scatter(-x0+np.sqrt(r),2,color=dotcolour,clip_on=False, zorder=101,s=dotsize)
grid[0].scatter(-x0-np.sqrt(r/2),-np.sqrt(r/2)+2,color=dotcolour,clip_on=False, zorder=101,s=dotsize)

"4b"
grid[0].plot(x, y+3, clip_on=False, zorder=100,linewidth=circlewidth,color=circlecolor)
grid[0].plot(x, -y+3, clip_on=False, zorder=100,linewidth=circlewidth,color=circlecolor)
grid[0].scatter(-x0,np.sqrt(r)+3,color=dotcolour,clip_on=False, zorder=101,s=dotsize)
grid[0].scatter(-x0+np.sqrt(r),3,color=dotcolour,clip_on=False, zorder=101,s=dotsize)
grid[0].scatter(-x0,-np.sqrt(r)+3,color=dotcolour,clip_on=False, zorder=101,s=dotsize)
grid[0].scatter(-x0-np.sqrt(r),3,color=dotcolour,clip_on=False, zorder=101,s=dotsize)

"5b"
grid[0].plot(x, y+4, clip_on=False, zorder=100,linewidth=circlewidth,color=circlecolor)
grid[0].plot(x, -y+4, clip_on=False, zorder=100,linewidth=circlewidth,color=circlecolor)
grid[0].scatter(-x0+np.cos(2*3.14/5+3.14/4+3.14/5)*np.sqrt(r),np.sin(2*3.14/5+3.14/4+3.14/5)*np.sqrt(r)+4,color=dotcolour,clip_on=False, zorder=101,s=dotsize)
grid[0].scatter(-x0+np.cos(4*3.14/5+3.14/4+3.14/5)*np.sqrt(r),np.sin(4*3.14/5+3.14/4+3.14/5)*np.sqrt(r)+4,color=dotcolour,clip_on=False, zorder=101,s=dotsize)
grid[0].scatter(-x0+np.cos(6*3.14/5+3.14/4+3.14/5)*np.sqrt(r),np.sin(6*3.14/5+3.14/4+3.14/5)*np.sqrt(r)+4,color=dotcolour,clip_on=False, zorder=101,s=dotsize)
grid[0].scatter(-x0+np.cos(8*3.14/5+3.14/4+3.14/5)*np.sqrt(r),np.sin(8*3.14/5+3.14/4+3.14/5)*np.sqrt(r)+4,color=dotcolour,clip_on=False, zorder=101,s=dotsize)
grid[0].scatter(-x0+np.cos(10*3.14/5+3.14/4+3.14/5)*np.sqrt(r),np.sin(10*3.14/5+3.14/4+3.14/5)*np.sqrt(r)+4,color=dotcolour,clip_on=False, zorder=101,s=dotsize)

"6"
grid[0].plot(x, y+5, clip_on=False, zorder=100,linewidth=circlewidth,color=circlecolor)
grid[0].plot(x, -y+5, clip_on=False, zorder=100,linewidth=circlewidth,color=circlecolor)
grid[0].scatter(-x0+np.cos(2*3.14/6+3.14/4+3.14/6)*np.sqrt(r),np.sin(2*3.14/6+3.14/4+3.14/6)*np.sqrt(r)+5,color=dotcolour,clip_on=False, zorder=101,s=dotsize)
grid[0].scatter(-x0+np.cos(4*3.14/6+3.14/4+3.14/6)*np.sqrt(r),np.sin(4*3.14/6+3.14/4+3.14/6)*np.sqrt(r)+5,color=dotcolour,clip_on=False, zorder=101,s=dotsize)
grid[0].scatter(-x0+np.cos(6*3.14/6+3.14/4+3.14/6)*np.sqrt(r),np.sin(6*3.14/6+3.14/4+3.14/6)*np.sqrt(r)+5,color=dotcolour,clip_on=False, zorder=101,s=dotsize)
grid[0].scatter(-x0+np.cos(8*3.14/6+3.14/4+3.14/6)*np.sqrt(r),np.sin(8*3.14/6+3.14/4+3.14/6)*np.sqrt(r)+5,color=dotcolour,clip_on=False, zorder=101,s=dotsize)
grid[0].scatter(-x0+np.cos(10*3.14/6+3.14/4+3.14/6)*np.sqrt(r),np.sin(10*3.14/6+3.14/4+3.14/6)*np.sqrt(r)+5,color=dotcolour,clip_on=False, zorder=101,s=dotsize)
grid[0].scatter(-x0+np.cos(12*3.14/6+3.14/4+3.14/6)*np.sqrt(r),np.sin(12*3.14/6+3.14/4+3.14/6)*np.sqrt(r)+5,color=dotcolour,clip_on=False, zorder=101,s=dotsize)

"7"
grid[0].plot(x, y+6, clip_on=False, zorder=100,linewidth=circlewidth,color=circlecolor)
grid[0].plot(x, -y+6, clip_on=False, zorder=100,linewidth=circlewidth,color=circlecolor)
grid[0].scatter(-x0+np.cos(2*3.14/7+3.14/4+3.14/7)*np.sqrt(r),np.sin(2*3.14/7+3.14/4+3.14/7)*np.sqrt(r)+6,color=dotcolour,clip_on=False, zorder=101,s=dotsize)
grid[0].scatter(-x0+np.cos(4*3.14/7+3.14/4+3.14/7)*np.sqrt(r),np.sin(4*3.14/7+3.14/4+3.14/7)*np.sqrt(r)+6,color=dotcolour,clip_on=False, zorder=101,s=dotsize)
grid[0].scatter(-x0+np.cos(6*3.14/7+3.14/4+3.14/7)*np.sqrt(r),np.sin(6*3.14/7+3.14/4+3.14/7)*np.sqrt(r)+6,color=dotcolour,clip_on=False, zorder=101,s=dotsize)
grid[0].scatter(-x0+np.cos(8*3.14/7+3.14/4+3.14/7)*np.sqrt(r),np.sin(8*3.14/7+3.14/4+3.14/7)*np.sqrt(r)+6,color=dotcolour,clip_on=False, zorder=101,s=dotsize)
grid[0].scatter(-x0+np.cos(10*3.14/7+3.14/4+3.14/7)*np.sqrt(r),np.sin(10*3.14/7+3.14/4+3.14/7)*np.sqrt(r)+6,color=dotcolour,clip_on=False, zorder=101,s=dotsize)
grid[0].scatter(-x0+np.cos(12*3.14/7+3.14/4+3.14/7)*np.sqrt(r),np.sin(12*3.14/7+3.14/4+3.14/7)*np.sqrt(r)+6,color=dotcolour,clip_on=False, zorder=101,s=dotsize)
grid[0].scatter(-x0+np.cos(14*3.14/7+3.14/4+3.14/7)*np.sqrt(r),np.sin(14*3.14/7+3.14/4+3.14/7)*np.sqrt(r)+6,color=dotcolour,clip_on=False, zorder=101,s=dotsize)


"------------Plot Figure 5b-------------------"
pickle_in = open("Figure5B_data.p","rb")
result_list = pickle.load(pickle_in)

phi_list=np.arange(45,225,40)
DR_list=[-10,-1,-0.1,-0.8,-0.6,-0.4,-0.2,0]
len_sigma=9

temp_perf_list=[]
performance_fancy_array=[]
temp=0
for i in result_list:
   temp_perf_list.append(np.sum(i[-3]))
for num,i in enumerate(temp_perf_list):
    temp+=i
    if (num+1)%len(phi_list)==0 and num >0:
        performance_fancy_array.append(temp/len(phi_list))
        temp=0

performance_fancy_array=(np.array(performance_fancy_array).reshape(9,8).T)
y=DR_list

performance_fancy_array= numpy.delete(performance_fancy_array, (4), axis=1)
performance_fancy_array= numpy.delete(performance_fancy_array, (4), axis=1)

im=grid[1].imshow(-np.sqrt((performance_fancy_array)).T+sepi_performance,cmap=quadratic_cm,norm=norm)

cbar=fig.colorbar(im, cax=grid.cbar_axes[0],ticks=[vmin, 0, vmax])
cbar.set_label("Performance gain",fontsize=13,labelpad=-15)
cbar.ax.set_yticklabels([vmin,'0',vmax])

grid[1].set_xlabel('d',fontsize=13)
grid[1].set_xticks([0,1,3,5,7])
grid[1].set_xticklabels([-10,-1,-0.08,-0.04,0])
bottom, top = grid[1].get_ylim()
grid[1].yaxis.set_visible(False)
grid[1].set_xlim(-0.5,7.5)
grid[1].set_ylim([-0.5,6.5])
grid[1].set_title('    Without self-activation',fontsize=13)
grid[1].text(-0.6,7.0,"B",fontsize=22)
#grid[1].text(1,4.5,"II",fontsize=25)
grid[1].text(1.6, 1.35, 'SEPI', horizontalalignment='center', \
      verticalalignment='center',fontsize=15)
grid[1].text(0.045,0.95, r'$\times$', horizontalalignment='center', \
      verticalalignment='center',fontsize=23)

fig.savefig('fig5.pdf', bbox_inches='tight')
