# Supplementary material for: A simple regulatory architecture allows learning the statistical structure of a changing environment
Source: eLife. 2021 Sep 7;10:e67455. doi: 10.7554/eLife.67455 (PMC8423446; doi:10.7554/eLife.67455)
Supplement: Source code 1. [file elife-67455-code1.zip › data_and_scripts/Figure 5/Fig5_SEPI.py]

#!/usr/bin/env python3
# -*- coding: utf-8 -*-
"""
@author: Stefan Landmann, stefan.landmann@uol.de
"""

import itertools
import pickle 
import numpy as np
import random
from datetime import datetime
import numpy.linalg
import scipy.optimize 
from numpy import linalg as LA
import multiprocessing as mp
import time
start_time = time.time()
"----Initialize random seed----"
seed=datetime.now()
random.seed(seed)
np.random.seed(int(seed.timestamp()))

def propagator_D(D,M,GAMMA,D_AVE,DT):
    return(D-np.dot(M,(D-D_AVE))*DT+np.random.normal(0,1,N)*np.sqrt(2*GAMMA*DT))
    
"----Function which returns the next timestep of the regulators (SEPI)----"
def propagator_a(a,P,D,DR,sigma,timescale,DT,S):
        return(a+(np.dot(np.transpose(sigma),np.ones(N)-P/D))*DT/timescale)
        
"----Parameters----"
TIMESTEPS=10000000
N=2	#Number of dimensions of D
S_max=7	#Maximal number of regulators
D_AVE_VAL=1	#Average value of demands
GAMMA=0.35	#Fluctuation strength Gamma
lambda_weak=GAMMA/(0.4/2)**2	#lambda_1
lambda_strong=100*lambda_weak	#lambda_2

"Set timescale equal to slowest timescale of D"
timescale=1/lambda_weak	#tau_a
DT=0.1/lambda_strong	#Timestep width 
phi_list=np.arange(45,225,40)	#list of activation angles alpha


DR_list=[-10]	#list of threshold values d

#Initialization of SEPI pattern
sigma_list=[]
sigma1=[[1,0],[0,1]]
sigma_list.append(np.array(sigma1).T)


temp_list=[]
result_list=[]

def main_function(GAMMA,timescale,TIMESTEPS,para):
    sigma, DR, phi= para
    S=len(sigma.T)
    scipy.random.seed()
    
    "----------Initialization of M---------"
    "----Initialize corelation matrix----"
    M=np.zeros((2,2))
    phi_rad=3.14*2*(1/360)*phi
    M[0,0]=lambda_weak
    M[1,1]=lambda_strong
    rot_mat=np.array([[np.cos(phi_rad),np.sin(phi_rad)],[-np.sin(phi_rad),np.cos(phi_rad)]])
    M=np.array(M)
    M=np.dot(rot_mat.T,np.dot(M,rot_mat))
    
    "----Initialization of variables----"
    D_AVE_VAL=1
    D_AVE=np.ones(N)*D_AVE_VAL
    D=D_AVE
    a=np.ones(S)*0.2
    P=np.dot(sigma,a)
    P_c=0
    diff=0
    P_temp=0
    det=0
    "Simulation loop"
    for i in range(TIMESTEPS):
        D=propagator_D(D,M,GAMMA,D_AVE,DT)
        D[D<0.01]=0.01
        if i>round(0.8*TIMESTEPS):
            diff+=(P-D)**2
        P=np.dot(sigma,a)
        if i>round(0.8*TIMESTEPS):
            P_c+=(P_temp-P)**2
            if np.sum(np.isnan(a)*1)==0 and np.sum(np.isinf(a)*1)==0:
                response=np.dot(sigma,np.multiply(a,sigma).T)
                w,v=LA.eig(response)
                det+=np.abs(w[0]*w[1])
            else:
                det+=0
        a=propagator_a(a,P,D,DR,sigma,timescale,DT,S)
        P_temp=P
    P_c=P_c/round(0.2*TIMESTEPS)
    diff=diff/round(0.2*TIMESTEPS)
    det=det/round(0.2*TIMESTEPS)
    "Response matrix and learned angle not needed"
    ecc_ind=0
    learned_angle=0
    
    return(GAMMA,timescale,sigma,phi,DR,learned_angle,ecc_ind,P_c/DT,diff,a,det)
    
paramlist=list(itertools.product(sigma_list,DR_list,phi_list))
pool=mp.Pool(mp.cpu_count())	#Initialize the maximal number of processes
temp_list.append([pool.apply_async(main_function, args=(GAMMA,timescale,TIMESTEPS,para)) for para in paramlist])
for i in temp_list[0]:
    result_list.append(i.get())
temp_list=[]
pool.close()

pickle.dump( result_list, open( "Figure5_SEPI_data.p", "wb" ) )
