# Supplementary material for: A simple regulatory architecture allows learning the statistical structure of a changing environment
Source: eLife. 2021 Sep 7;10:e67455. doi: 10.7554/eLife.67455 (PMC8423446; doi:10.7554/eLife.67455)
Supplement: Source code 1. [file elife-67455-code1.zip › data_and_scripts/Readme]

Python 3.7.4 simulation code and scripts reproducing all figures in Landmann, Holmes,
Tikhonov (2020), "A simple regulatory architecture allows learning the statistical 
structure of a changing environment". 

Each folder corresponds to one figure in the publication. To create a figure simply
run the "_create.py" script in the corresponding folder. When the "_data.py" files
are deleted, the script will run the "_simulation.py" files which recreate the data.
This may take a long time, expecially when executed on a computer with a small number
of cores.  

Panel 6C is identical to S4 D, while panel 6D is identical to S6 D.

General comment: 
    * Code uses old notation of the number of regulators S=N_a and the number 	
      of the dimensions of the demand N=N_x. All other deviations of the notation from
      the publication are indicated in the code.
   
Runtime:
    * using precomputed data (plotting only): <10 sec 
    * recomputing everything from scratch and using same parameters as in the paper: 
      ~ up to 100 hours on a 40-core machine

Troubleshooting:
    * If, after starting the _create.py file, all data files are created but there 
      is no figure, rerun the _create.py file. If this does not help, run the _plot.py
      file. 
