# Supplementary material for: A simple regulatory architecture allows learning the statistical structure of a changing environment
Source: eLife. 2021 Sep 7;10:e67455. doi: 10.7554/eLife.67455 (PMC8423446; doi:10.7554/eLife.67455)
Supplement: Source code 1. [file elife-67455-code1.zip › data_and_scripts/Supplement/S1/FigS1_best_independent_simulation.py]

#!/usr/bin/env python3
# -*- coding: utf-8 -*-
"""
@author: Stefan Landmann, stefan.landmann@uol.de
"""
import pickle 
import numpy as np
import numpy.linalg
import scipy.optimize 
import multiprocessing as mp


def propagator_D(D,M,GAMMA,DT):
    return(D-np.dot(M,D)*DT+np.random.normal(0,1,N)*np.sqrt(2*GAMMA*DT))

def propagator_P_bayes(P,DT,D,alpha,m):
    v=P*(-1/alpha)+((1-m)/(alpha*(1+m*(alpha-1))))*D
    return(P+v)

"----Parameters----"
GAMMA=0.35
lambda_weak=8.75
lambda_strong=100*lambda_weak
DT=0.1/lambda_strong
phi=45
phi_rad=3.14*2*(1/360)*phi
N=2

"----Initialize M------"
M=np.zeros((2,2))
M[0,0]=lambda_weak
M[1,1]=lambda_strong

rot_mat=np.array([[np.cos(phi_rad),np.sin(phi_rad)],[-np.sin(phi_rad),np.cos(phi_rad)]])
M=np.array(M)
M=np.dot(rot_mat.T,np.dot(M,rot_mat))
Mat_iso=np.sqrt(np.linalg.det(M))*np.diag(np.ones(N))

"---------------------------------------Start with optimality calculation-----------------------------------"
"----Initialization of variables----"

"----Main loop----"
alpha_list=np.arange(2,150,2)
m_list=np.arange(0.0,0.02,0.0001)

"----------------Main function-----------"
def optimality(M,M_iso,DT,alpha,m):
    scipy.random.seed()
    print(alpha)
    D=np.zeros(N)
    P_iso=D
    P_iso_temp=D
    TIMESTEPS_OPTIMALITY=10000000
    Diff_iso=0
    P_iso_change=0
    
    for i in range(0,TIMESTEPS_OPTIMALITY):
        D=propagator_D(D,M,GAMMA,DT)
        D[D>0.99]=0.99
        D[D<-0.99]=-0.99
        if i>TIMESTEPS_OPTIMALITY/2:
            Diff_iso+=(D-P_iso)**2
        P_iso=propagator_P_bayes(P_iso,DT,D,alpha,m)
        if i>TIMESTEPS_OPTIMALITY/2:
            P_iso_change+=(P_iso-P_iso_temp)**2
        P_iso_temp=P_iso

    Diff_iso=Diff_iso/(0.5*TIMESTEPS_OPTIMALITY)
    P_iso_change=P_iso_change/(0.5*TIMESTEPS_OPTIMALITY)

    return(P_iso_change/DT,Diff_iso,alpha,m)
    

temp_list=[]
optimality_result_list=[]


for m in m_list:
    pool=mp.Pool(mp.cpu_count())	#Initialize the maximal number of processes
    temp_list.append([pool.apply_async(optimality, args=(M,Mat_iso,DT,alpha,m)) for alpha in alpha_list])
    for i in temp_list[0]:
        optimality_result_list.append(i.get())
    temp_list=[]
    pool.close()

pickle.dump( optimality_result_list, open( "FigS1_best_independent_data.p", "wb" ) )
