# Supplementary material for: A simple regulatory architecture allows learning the statistical structure of a changing environment
Source: eLife. 2021 Sep 7;10:e67455. doi: 10.7554/eLife.67455 (PMC8423446; doi:10.7554/eLife.67455)
Supplement: Source code 1. [file elife-67455-code1.zip › data_and_scripts/Supplement/S1/FigS1_best_strategy_simulation.py]

#!/usr/bin/env python3
# -*- coding: utf-8 -*-
"""
@author: Stefan Landmann, stefan.landmann@uol.de
"""
import pickle 
import numpy as np
import random
from datetime import datetime
import numpy.linalg
import scipy.optimize 
import multiprocessing as mp

"----Initialize random seed----"
seed=datetime.now()
random.seed(seed)
np.random.seed(int(seed.timestamp()))

def propagator_D(D,M,GAMMA,DT):
    return(D-np.dot(M,D)*DT+np.random.normal(0,1,N)*np.sqrt(2*GAMMA*DT))

def propagator_P_bayes(P,Ma,Mat_i,DT,D,alpha):
    v=(1/alpha)*(np.dot(np.dot(Mat_i,(np.diag(np.ones(N))-Ma*DT)),D)-P)
    return(P+v)

"----Parameters----"
GAMMA=0.35
lambda_weak=8.75
lambda_strong=100*lambda_weak
DT=0.1/lambda_strong
phi=45
phi_rad=3.14*2*(1/360)*phi
N=2

"----Initialize M------"
M=np.zeros((2,2))
M[0,0]=lambda_weak
M[1,1]=lambda_strong

rot_mat=np.array([[np.cos(phi_rad),np.sin(phi_rad)],[-np.sin(phi_rad),np.cos(phi_rad)]])
M=np.array(M)
M=np.dot(rot_mat.T,np.dot(M,rot_mat))
Mat_iso=np.sqrt(np.linalg.det(M))*np.diag(np.ones(N))

"---------------------------------------Start with optimality calculation-----------------------------------"
"----Initialization of variables----"

"----Main loop----"
alpha_list=np.arange(2,150,0.5) #Values of alpha (see control theory calculation)
#over which we iterate

"----------------Main function-----------"
def optimality(M,M_iso,DT,alpha):
    scipy.random.seed()
    print(alpha)
    Mat_inv=np.linalg.inv(np.diag(np.ones(N))+(alpha-1)*M*DT)
    D=np.zeros(N)
    P=D
    P_temp=P
    TIMESTEPS_OPTIMALITY=40000000
    Diff=0
    P_change=0
    
    for i in range(0,TIMESTEPS_OPTIMALITY):
        D=propagator_D(D,M,GAMMA,DT)
        D[D>0.99]=0.99
        D[D<-0.99]=-0.99
        if i>TIMESTEPS_OPTIMALITY/2:
            Diff+=(D-P)**2
        P=propagator_P_bayes(P,M,Mat_inv,DT,D,alpha)
        if i>TIMESTEPS_OPTIMALITY/2:
            P_change+=(P-P_temp)**2
        P_temp=P
    Diff=Diff/(0.5*TIMESTEPS_OPTIMALITY)
    P_change=P_change/(0.5*TIMESTEPS_OPTIMALITY)
    return(P_change/DT,Diff)
    

temp_list=[]
optimality_result_list=[]

pool=mp.Pool(mp.cpu_count())	#Initialize the maximal number of processes
temp_list.append([pool.apply_async(optimality, args=(M,Mat_iso,DT,alpha)) for alpha in alpha_list])
for i in temp_list[0]:
    optimality_result_list.append(i.get())
temp_list=[]
pool.close()

pickle.dump( optimality_result_list, open( "FigS1_best_strategy_data.p", "wb" ) )
