# Supplementary material for: A simple regulatory architecture allows learning the statistical structure of a changing environment
Source: eLife. 2021 Sep 7;10:e67455. doi: 10.7554/eLife.67455 (PMC8423446; doi:10.7554/eLife.67455)
Supplement: Source code 1. [file elife-67455-code1.zip › data_and_scripts/Supplement/S1/FigS1_inset_simulation.py]

#!/usr/bin/env python3
# -*- coding: utf-8 -*-
"""
@author: Stefan Landmann, stefan.landmann@uol.de
"""
import pickle 
import numpy as np
import random
from datetime import datetime
import numpy.linalg
import scipy.optimize 
import multiprocessing as mp
import time
start_time = time.time()

"----Initialize random seed----"
seed=datetime.now()
random.seed(seed)
np.random.seed(int(seed.timestamp()))

def propagator_D(D,M,GAMMA,D_AVE,DT):
    return(D-np.dot(M,(D-D_AVE))*DT+np.random.normal(0,1,N)*np.sqrt(2*GAMMA*DT))
    
"----Function which returns the next timestep of the regulators----"
def propagator_a(a,P,D,DR,sigma,timescale,DT,cost,S):
    return(a+a*(np.max([np.zeros(S),np.dot(np.transpose(sigma),np.ones(N)-P/D)],axis=0)\
                -cost*np.ones(S))*DT/timescale)
    
"----Function which returns the next timestep of the regulators----"
def propagator_a_ind(a,P,D,DR,sigma,timescale,DT,cost_par):
    return(a+a*(np.max([DR*np.ones(4),np.dot(np.transpose(sigma),np.ones(N)-P/D)],axis=0)\
    -np.ones(4)*cost_par)*DT/timescale)

"----Parameters----"
TIMESTEPS=100000000
N=2	#Number of dimensions of D
S5=5	#Number of regulators in the intermediate sized adapting system
S=25	#Number of regulators in the large adapting system
D_AVE_VAL=1	#Average value of demands
DR=0	#Threshold value d in the nonlinearity
d=-DR
GAMMA=0.35	#Noise strength Gamma
lambda_weak=8.75	#lambda_1
lambda_strong=100*lambda_weak	#lambda_2
timescale=3	#tau_a
DT=0.1/lambda_strong	#timestep width
phi=45	#activation angle alpha
cost_list=np.arange(0.013,0.014,0.000025)	#list of kappa values

"----Initialize regulator patterns----"
sigma5=np.array([])
angle_list=[]
true_angle_S=[]
for i in range(S5):
    sigma_col=np.array([1,0])
    "evenly spaced"
    angle=3.14/4+3.14/S5+(i)*(2*3.14)/(S5)
    rot_mat=np.array([[np.cos(angle),-np.sin(angle)],[np.sin(angle),np.cos(angle)]])
    sigma_col=np.dot(rot_mat,sigma_col)
    sigma5=np.append(sigma5,sigma_col)
    true_angle=np.arccos(np.dot(sigma_col,[1,0])/np.sqrt(np.sum(sigma_col**2)))
    if np.dot([0,1],sigma_col)<0:
        true_angle=2*3.14-true_angle
    true_angle_S.append(true_angle)
sigma5=np.array(sigma5.reshape(S5,N)).T

sigmaS=np.array([])
angle_list=[]
true_angle_S=[]
for i in range(S):
    sigma_col=np.array([1,0])
    "evenly spaced"
    angle=3.14/4+3.14/S+(i)*(2*3.14)/(S)
    rot_mat=np.array([[np.cos(angle),-np.sin(angle)],[np.sin(angle),np.cos(angle)]])
    sigma_col=np.dot(rot_mat,sigma_col)
    sigmaS=np.append(sigmaS,sigma_col)
    true_angle=np.arccos(np.dot(sigma_col,[1,0])/np.sqrt(np.sum(sigma_col**2)))
    if np.dot([0,1],sigma_col)<0:
        true_angle=2*3.14-true_angle
    true_angle_S.append(true_angle)
sigmaS=np.array(sigmaS.reshape(S,N)).T


"----Sigma for S=4----"
sigma4=np.array([])
angle_list=[]
true_angle_S=[]
S4=4
for i in range(S4):
    sigma_col=np.array([1,0])
    "evenly spaced"
    angle=3.14/4+3.14/S4+(i)*(2*3.14)/(S4)
    rot_mat=np.array([[np.cos(angle),-np.sin(angle)],[np.sin(angle),np.cos(angle)]])
    sigma_col=np.dot(rot_mat,sigma_col)
    sigma4=np.append(sigma4,sigma_col)
    true_angle=np.arccos(np.dot(sigma_col,[1,0])/np.sqrt(np.sum(sigma_col**2)))
    if np.dot([0,1],sigma_col)<0:
        true_angle=2*3.14-true_angle
    true_angle_S.append(true_angle)
sigma4=np.array(sigma4.reshape(S4,N)).T

"----Initialize corelation matrix----"
M=np.zeros((2,2))
phi_rad=3.14*2*(1/360)*phi
M[0,0]=lambda_weak
M[1,1]=lambda_strong
rot_mat=np.array([[np.cos(phi_rad),np.sin(phi_rad)],[-np.sin(phi_rad),np.cos(phi_rad)]])
M=np.array(M)
M=np.dot(rot_mat.T,np.dot(M,rot_mat))

temp_list=[]
result_list=[]


def main_function(GAMMA,M,timescale,cost_par,TIMESTEPS):
    scipy.random.seed()
    "----Initialization of variables----"
    D_AVE_VAL=1
    D_AVE=np.ones(N)*D_AVE_VAL
    D=D_AVE
    aS=np.ones(S)*0.2
    a4=np.ones(4)*0.2
    a5=np.ones(5)*0.2
    PS=np.dot(sigmaS,aS)
    P5=np.dot(sigma5,a5)
    P4=np.dot(sigma4,a4)

    PcS=0
    Pc5=0
    Pc4=0

    diffS=0
    diff5=0
    diff4=0

    PStemp=0
    P5temp=0
    P4temp=0

    "Simulation loop"
    for i in range(TIMESTEPS):
        D=propagator_D(D,M,GAMMA,D_AVE,DT)
        D[D<0.01]=0.01
        if i>round(0.8*TIMESTEPS):
            diffS+=(PS-D)**2
            diff5+=(P5-D)**2
            diff4+=(P4-D)**2
        PS=np.dot(sigmaS,aS)
        P5=np.dot(sigma5,a5)
        P4=np.dot(sigma4,a4)
        if i>round(0.8*TIMESTEPS):
            PcS+=(PStemp-PS)**2
            Pc5+=(P5temp-P5)**2
            Pc4+=(P4temp-P4)**2
        aS=propagator_a(aS,PS,D,DR,sigmaS,timescale,DT,cost_par,S)
        a5=propagator_a(a5,P5,D,DR,sigma5,timescale,DT,cost_par,5)
        a4=propagator_a(a4,P4,D,DR,sigma4,timescale,DT,cost_par,4)
        PStemp=PS
        P5temp=P5
        P4temp=P4
        
    PcS=PcS/round(0.2*TIMESTEPS)
    Pc5=Pc5/round(0.2*TIMESTEPS)
    Pc4=Pc4/round(0.2*TIMESTEPS)
    
    diffS=diffS/round(0.2*TIMESTEPS)
    diff5=diff5/round(0.2*TIMESTEPS)
    diff4=diff4/round(0.2*TIMESTEPS)
   

    return(GAMMA,timescale,cost_par,Pc4/DT,diff4,Pc5/DT,diff5,PcS/DT,diffS)
    
pool=mp.Pool(mp.cpu_count())	#Initialize the maximal number of processes
temp_list.append([pool.apply_async(main_function, args=(GAMMA,M,timescale,cost,TIMESTEPS)) for cost in cost_list])
for i in temp_list[0]:
    result_list.append(i.get())
temp_list=[]
pool.close()

pickle.dump( result_list, open( "FigS1_inset_data.p", "wb" ) )
