# Supplementary material for: A simple regulatory architecture allows learning the statistical structure of a changing environment
Source: eLife. 2021 Sep 7;10:e67455. doi: 10.7554/eLife.67455 (PMC8423446; doi:10.7554/eLife.67455)
Supplement: Source code 1. [file elife-67455-code1.zip › data_and_scripts/Supplement/S1/FigS1_plot.py]

#!/usr/bin/env python3
# -*- coding: utf-8 -*-
"""
Created on Thu Sep 10 10:47:51 2020
@author: stefan
"""
import pickle 
import numpy as np
import matplotlib.pyplot as plt
import numpy.linalg
import matplotlib
from scipy.spatial import ConvexHull

"--------Parameters from simulations----------"
lambda_weak=8.75
lambda_strong=100*lambda_weak
DT=0.1/lambda_strong

def make_square_axes(ax):
    """Make an axes square in screen units.
    Should be called after plotting.
    """
    ax.set_aspect(1 / ax.get_data_ratio())

prop_cycle = plt.rcParams['axes.prop_cycle']
colors = prop_cycle.by_key()['color']

"-------------------------Load data and put it into a proper shape----------------------------------------------"
"Data of the adapting system"
pickle_in = open("FigS1_performance_data.p","rb")
result_list = pickle.load(pickle_in)
result_list=np.array(result_list)

"Data of the optimal strategy"
pickle_in = open("FigS1_best_strategy_data.p","rb")
optimality=pickle.load(pickle_in)
optimality_result_list=np.array(optimality)

"Data of the optimal isotropic strategy"
pickle_in = open("FigS1_best_independent_data.p","rb")
optimality_best_M=pickle.load(pickle_in)
optimality_best_M_result_list=np.array(optimality_best_M)

"----Best isotropic------"
diff_iso_list=[]
p_c_iso_list=[]
for i in range(len(optimality_best_M_result_list)):
    p_c_iso_list.append(np.sum(optimality_best_M_result_list[i][0]))
    diff_iso_list.append(np.sqrt(np.sum(optimality_best_M_result_list[i][1])))

"----Optimal strategy-------"
opt_diff_list=[]
opt_p_c_list=[]
for i in range(len(optimality_result_list)):
    opt_p_c_list.append(np.sum(optimality_result_list[i][0]))
    opt_diff_list.append(np.sqrt(np.sum(optimality_result_list[i][1])))

"----S=4, S=5 and S=10-----"
diff_list_4=[]
diff_list_5=[]
diff_list_25=[]

pc4_list=[]
pc5_list=[]
pc25_list=[]

"Clear data from potential Nans"
for i in range(len(result_list)):
    if np.isnan(np.sum(result_list[i][3]))!=True:
        pc4_list.append(np.sum(result_list[i][3]))
    if np.isnan(np.sum(result_list[i][4]))!=True:
        diff_list_4.append(np.sqrt(np.sum(result_list[i][4])))
    if np.isnan(np.sum(result_list[i][5]))!=True:
        pc5_list.append(np.sum(result_list[i][5]))
    if np.isnan(np.sum(result_list[i][6]))!=True:
        diff_list_5.append(np.sqrt(np.sum(result_list[i][6])))
    if np.isnan(np.sum(result_list[i][7]))!=True:
        pc25_list.append(np.sum(result_list[i][7]))
    if np.isnan(np.sum(result_list[i][8]))!=True:
        diff_list_25.append(np.sqrt(np.sum(result_list[i][8])))

"----Plot data----"
fig, ax1 = plt.subplots(1, figsize=(5, 5), dpi=300)
plt.rc('font', family='serif')
plt.rc('xtick', labelsize=16)
plt.rc('ytick', labelsize=16)
matplotlib.rcParams.update({'font.size': 16})


"----Plot of the best strategy----"
ax1.plot(np.array(opt_p_c_list)/DT,-np.array(opt_diff_list),label='Best strategy',color='black')

"----Plot of best isotropic curve is a bit more involved----"
"----We plot the convex hull of all data points----"
points=[]
for i in range(len(p_c_iso_list)):
    points.append([p_c_iso_list[i]/DT,diff_iso_list[i]])
points=np.array(points)
hull = ConvexHull(points)
simplex=hull.simplices[0]
ax1.plot(points[simplex, 0], -(points[simplex, 1]), color='black',linestyle='-.',label='Best independent strategy')
simplex_list=[]
pc_simplex_list=[]

for simplex in hull.simplices:
    if points[simplex, 1][1]!=np.max(diff_iso_list) and points[simplex, 1][1]!=np.min(diff_iso_list):
        ax1.plot(points[simplex, 0], -(points[simplex, 1]), color='black',linestyle='-.')
        simplex_list.append(points[simplex, 1][0])
        pc_simplex_list.append(points[simplex, 0][0])
        simplex_list.append(points[simplex, 1][1])
        pc_simplex_list.append(points[simplex, 0][1])
"----Sort the lists----"
pc_simplex_list, simplex_list = zip(*sorted(zip(pc_simplex_list, simplex_list)))

"----returns interpolated values of the best isotropic curve----"
def best_isotropic_func(cip):
    for i in range(len(pc_simplex_list)-1):
        if cip>pc_simplex_list[i] and cip<pc_simplex_list[i+1]:
            alpha=(cip-pc_simplex_list[i])/(pc_simplex_list[i+1]-pc_simplex_list[i])
            return((1-alpha)*simplex_list[i]+alpha*simplex_list[i+1])
    return(print('Out of range'))

"----returns interpolated values of the best strategy----"
def best_func(cip):
    for i in range(len(opt_p_c_list)-1):
        if cip<opt_p_c_list[i] and cip>opt_p_c_list[i+1]:
            alpha=(cip-opt_p_c_list[i])/(opt_p_c_list[i+1]-opt_p_c_list[i])
            return((1-alpha)*opt_diff_list[i]+alpha*opt_diff_list[i+1])
    return(0)

prop_cycle = plt.rcParams['axes.prop_cycle']
colors = prop_cycle.by_key()['color']

ax1.plot([], [])
ax1.plot(np.array(pc25_list)/DT,-np.array(diff_list_25),label=r'$N_a=25$',color=colors[4])
ax1.plot(np.array(pc5_list)/DT,-np.array(diff_list_5),label=r'$N_a=5$',color=colors[2])
ax1.plot(np.array(pc4_list)/DT,-np.array(diff_list_4),label=r'$N_a=4$',color=colors[1])

ax1.set_xlim([0.004/DT,0.021/DT])
ax1.set_ylim([-0.065,-0.035])
ax1.set_yticks([-0.04,-0.05,-0.06])
ax1.ticklabel_format(axis="x", style="sci", scilimits=(0,0))
ax1.ticklabel_format(axis="y", style="sci", scilimits=(0,0))
left, bottom, width, height = [0.43, 0.24, 0.3, 0.3]
ax2 = fig.add_axes([left, bottom, width, height])
ax1.set_xlabel('Control input power')
ax1.set_ylabel(r'$-\sqrt{\langle (P-D)^2 \rangle}$')

"---------Inset------------------"
pickle_in = open("FigS1_inset_data.p","rb")
result_list = pickle.load(pickle_in)
result_list=np.array(result_list)

"----S=4, S=5 and S=25-----"
diff_inset_list_4=[]
diff_inset_list_5=[]
diff_inset_list_25=[]

pc4_inset_list=[]
pc5_inset_list=[]
pc25_inset_list=[]

for i in range(len(result_list)):
    if np.isnan(np.sum(result_list[i][3]))!=True:
        pc4_inset_list.append(np.sum(result_list[i][3]))
    if np.isnan(np.sum(result_list[i][4]))!=True:
        diff_inset_list_4.append(np.sqrt(np.sum(result_list[i][4])))
    if np.isnan(np.sum(result_list[i][5]))!=True:
        pc5_inset_list.append(np.sum(result_list[i][5]))
    if np.isnan(np.sum(result_list[i][6]))!=True:
        diff_inset_list_5.append(np.sqrt(np.sum(result_list[i][6])))
    if np.isnan(np.sum(result_list[i][7]))!=True:
        pc25_inset_list.append(np.sum(result_list[i][7]))
    if np.isnan(np.sum(result_list[i][8]))!=True:
        diff_inset_list_25.append(np.sqrt(np.sum(result_list[i][8])))

"---Create binned data for S=5----"
bin_width_5=(np.max(np.array(pc5_inset_list)/DT)-np.min(np.array(pc5_inset_list)/DT))/20
bin_list_5=np.arange(np.min(np.array(pc5_inset_list)/DT),np.max(np.array(pc5_inset_list)/DT)+bin_width_5/2,bin_width_5)
binned_results_5=[ [] for _ in range(20) ]
for num,i in enumerate(np.array(pc5_inset_list)/DT):
    for bin_num,j in enumerate(bin_list_5):
        if round(i,4)>round(j,4) and round(i,4)<round(bin_list_5[bin_num+1],4):
            binned_results_5[bin_num].append(diff_inset_list_5[num])
average_binned_results_5=[]
std_binned_results_5=[]
for i in range(len(binned_results_5)):
    average_binned_results_5.append(np.average(binned_results_5[i]))
    std_binned_results_5.append(np.std(binned_results_5[i]))
average_bins_5=[]
for i in range(len(bin_list_5)-1):
    average_bins_5.append(bin_list_5[i]+(bin_list_5[i+1]-bin_list_5[i])/2)

"---Create binned data for S=25----"
bin_width_25=(np.max(np.array(pc25_inset_list)/DT)-np.min(np.array(pc25_inset_list)/DT))/20
bin_list_25=np.arange(np.min(np.array(pc25_inset_list)/DT),np.max(np.array(pc25_inset_list)/DT)+bin_width_25/2,bin_width_25)
binned_results_25=[ [] for _ in range(20) ]
for num,i in enumerate(np.array(pc25_inset_list)/DT):
    for bin_num,j in enumerate(bin_list_25):
        if round(i,4)>round(j,4) and round(i,4)<=round(bin_list_25[bin_num+1],4):
            binned_results_25[bin_num].append(diff_inset_list_25[num])
average_binned_results_25=[]
std_binned_results_25=[]
for i in range(len(binned_results_25)):
    average_binned_results_25.append(np.average(binned_results_25[i]))
    std_binned_results_25.append(np.std(binned_results_25[i]))
average_bins_25=[]
for i in range(len(bin_list_25)-1):
    average_bins_25.append(bin_list_25[i]+(bin_list_25[i+1]-bin_list_25[i])/2)

"----Plot binned data in inset----"
ax2.plot([], [])
ax2.errorbar(average_bins_5,-np.array(average_binned_results_5),xerr=None,yerr=std_binned_results_5,color=colors[2])
ax2.errorbar(average_bins_25,-np.array(average_binned_results_25),xerr=None,yerr=std_binned_results_25,color=colors[4])


for simplex in hull.simplices:
    if points[simplex, 1][1]!=np.max(diff_iso_list) and points[simplex, 1][1]!=np.min(diff_iso_list):
        ax2.plot(points[simplex, 0], -(points[simplex, 1]), color='black',linestyle='-.')

ax2.set_xticks([101,105])
ax2.set_yticks([-0.041,-0.0415])
ax2.set_xlim([0.0115/DT,0.0121/DT])
ax2.set_ylim([-0.0418,-0.0407])
ax2.ticklabel_format(axis="x", style="sci", scilimits=(0,0))
ax2.ticklabel_format(axis="y", style="sci", scilimits=(0,0))
"---------------End inset-----------"

make_square_axes(ax1)
make_square_axes(ax2)
ax1.legend(bbox_to_anchor=(1, 1.032), loc='upper left',fontsize=16)

fig.savefig('FigS1.pdf', bbox_inches='tight')
