# Supplementary material for: A simple regulatory architecture allows learning the statistical structure of a changing environment
Source: eLife. 2021 Sep 7;10:e67455. doi: 10.7554/eLife.67455 (PMC8423446; doi:10.7554/eLife.67455)
Supplement: Source code 1. [file elife-67455-code1.zip › data_and_scripts/Supplement/S4/FigS4_plot.py]

#!/usr/bin/env python3
# -*- coding: utf-8 -*-
"""
@author: Stefan Landmann, stefan.landmann@uol.de
"""
import pickle 
import numpy as np
import matplotlib.pyplot as plt
import numpy.linalg
import matplotlib


"Parameters (should be the same as in FigS4_simulation.py)"
Gamma_list=[0.015,0.025,0.04,0.055]
gamma=1
n=2
m=2
c2=0.5      #c^n_+ 
c1=2        #c^m_-
Averages=1  #Has to be the same as in simulation!

def make_square_axes(ax):
    """Make an axes square in screen units.

    Should be called after plotting.
    """
    ax.set_aspect(1 / ax.get_data_ratio())

"-------------------------Load data and put it into a proper shape----------------------------------------------"
pickle_in = open("figS4_data.p","rb")
result_list = (pickle.load(pickle_in))

true_a_list=result_list[0]
true_a_one_list=result_list[1]
true_diff_list=result_list[2]
true_diff_one_list=result_list[3]

time=np.arange(0.001,len(true_a_one_list)*3,3)
fig = plt.figure(1, figsize=(9.9, 6), dpi=300)
plt.rc('font', family='serif')
plt.rc('xtick', labelsize=12)
plt.rc('ytick', labelsize=12)
matplotlib.rcParams.update({'font.size': 12})
plt.rcParams['text.latex.preamble']=[r"\usepackage{xcolor}"]

"---Define colors---"
prop_cycle = plt.rcParams['axes.prop_cycle']
colors = prop_cycle.by_key()['color']

"----Plot var D-------"
plt.figure(1)
ax10=plt.subplot(221)
varD_list=[]
Gamma=Gamma_list[0]
varD=Gamma
varD_list.extend([varD]*int(np.array(len(time))/4))
Gamma=Gamma_list[1]
varD=Gamma
varD_list.extend([varD]*int(np.array(len(time))/4))
Gamma=Gamma_list[2]
varD=Gamma
varD_list.extend([varD]*int(np.array(len(time))/4))
Gamma=Gamma_list[3]
varD=Gamma
varD_list.extend([varD]*int(np.array(len(time))/4+3))
plt.plot(time,varD_list,color='k')
plt.ylabel('var D')
ax10.set_yscale('log')
plt.xticks([])
plt.xlim(np.min(time),np.max(time))
ax10.set_yticks([0.01,0.02,0.03,0.04,0.06])
plt.ylim(0.008,0.08)
make_square_axes(plt.gca())

"------------------------Plot--regulator concentrations---------------------"
ax1=plt.subplot(222)

plt.plot(time,np.array(true_a_list)[:,0],label='$a_+$',color=colors[-1],zorder=100)
plt.plot(time,np.array(true_a_list)[:,1],label='$a_-$', color=colors[2],zorder=100)
plt.plot(time,np.array(true_a_one_list),label='SEPI',color=colors[3])
plt.ylabel('$a_\mu$')
plt.legend()
ax1.set_yscale('log')
ax1.set_yticks([0.4,1,1.8])
ax1.set_yticklabels([r'$4 \times 10^{-1}$',r'$1 \times 10^0$', r'$1.8 \times 10^0$'])
plt.ylim([0.2,np.max(true_a_list)*1.1])
plt.xticks([])
plt.xlim(np.min(time),np.max(time))
ax1.legend(prop=dict(size=12),loc='upper right',bbox_to_anchor=(1.6,1.04))

"------------------------Plot--diff_list---------------------"
ax2=plt.subplot(224)

diff_run=[]
diff_one_run=[]
len_average=100
for i in range(len(true_diff_list)-2*len_average+2):
    diff_run.append(np.average(true_diff_list[i:i+len_average]))
    diff_one_run.append(np.average(true_diff_one_list[i:i+len_average]))

plt.plot(time[2*len_average-2:],-np.array(diff_run),label='Adapting',color=colors[1])
plt.plot(time[2*len_average-2:],-np.array(diff_one_run),label='SEPI',color=colors[0])
plt.legend()
plt.ylim(-0.05,0)
plt.yticks([-0.05,-0.04,-0.03,-0.02,-0.01,0])

plt.xlabel(r'$t/\tau_a$')
plt.ylabel('$-|1-x|$')
#ax2.yaxis.tick_right()
#ax2.yaxis.set_label_position("right")
plt.xlim(np.min(time),np.max(time))
ax2.legend(prop=dict(size=12),loc='upper right',bbox_to_anchor=(1.7,1.04))
plt.ticklabel_format(axis="x", style="sci", scilimits=(0,0))
"-----------------Plot response strength------------"
ax3=plt.subplot(223)

response_list=[]
for a in true_a_list:
    response=gamma*(a[0]*2*c2/(c2+1)**2+a[1]*m*c1/(c1+1)**2)
    response_list.append(response)

plt.plot(time,response_list,color='k')
plt.xlabel(r'$t/\tau_a$')
plt.ylabel('Response strength')
ax3.set_yscale('log')
ax3.set_yticks([0.7,1,1.3,1.6])
plt.ticklabel_format(axis="x", style="sci", scilimits=(0,0))
plt.xlim(np.min(time),np.max(time))

plt.tight_layout()
plt.savefig('FigS4.pdf',bbox_inches='tight')
