# Supplementary material for: A simple regulatory architecture allows learning the statistical structure of a changing environment
Source: eLife. 2021 Sep 7;10:e67455. doi: 10.7554/eLife.67455 (PMC8423446; doi:10.7554/eLife.67455)
Supplement: Source code 1. [file elife-67455-code1.zip › data_and_scripts/Supplement/S4/FigS4_simulation.py]

#!/usr/bin/env python3
# -*- coding: utf-8 -*-
"""
@author: Stefan Landmann, stefan.landmann@uol.de
"""
import pickle 
import numpy as np
import random
from datetime import datetime
import numpy.linalg
import scipy.optimize 
import multiprocessing as mp
import time
start_time = time.time()


"----Initialize random seed----"
seed=datetime.now()
random.seed(seed)
np.random.seed(int(seed.timestamp()))

def propagator_D(D,M,GAMMA,D_AVE,DT):
    return(D-np.dot(M,(D-D_AVE))*DT+np.random.normal(0,1,N)*np.sqrt(2*GAMMA*DT))
    
"----Parameters----"
TIMESTEPS=32000000
N=1     #Dimension of demands
S=2     #Number of regulators
D_AVE=1     #Average value of demands
GAMMA_list=[0.015,0.025,0.04,0.055]     #Noise temperature
M=1     #The only entry of the fluctuation matrix
T_list=[0,int(TIMESTEPS/4),int(TIMESTEPS*1/2),int(TIMESTEPS*3/4),TIMESTEPS+1]
timescale=1     #tau_a 
gamma=1
c2=0.5      #c^n_+ 
c1=2        #c^m_-
n=2
m=2
cost1=1.0025*1/(c1+1)       #kappa_+
cost2=1.0025*c2/(c2+1)      #kappa_-
timescale_x=0.01            #tau_x
AVERAGES=1    #Number of realizations
DT=0.003        #timestep-width


"----Main function----"
def main_function(GAMMA_list,timescale,TIMESTEPS,S,D_AVE,T_list):
    scipy.random.seed()
    "----Initialization of variables----"
    D=D_AVE
    xf=1
    xs=1
    a=1/gamma
    ap=1/gamma
    am=0.01*1/gamma
    Pf=gamma*(ap-am)
    Ps=gamma*a
    a_list=[]
    a_one_list=[]
    diff_list=[]
    diff_one_list=[]
    D_list=[]
    xf_list=[]
    xo_list=[]
    count=0
    for i in range(TIMESTEPS):
        if i==T_list[count]:
            GAMMA=GAMMA_list[count]
            count+=1
        D=propagator_D(D,M,GAMMA,D_AVE,DT)
        D[D<0.01]=0.01      #Prevent negative demands
        if i%1000==0 and i>0:       #Don't store all timepoints
            D_list.append(D)
            diff_list.append((Pf-D)**2)
            diff_one_list.append((Ps-D)**2)
            a_list=a_list+[[ap,am]]
            a_one_list.append(a)
            xf_list.append(xf)
            xo_list.append(xs)
        Pf=gamma*(ap-xf*am)
        Ps=gamma*a
        xf=xf+(gamma*(ap-xf*am)-D*xf)*DT/timescale_x
        xs=xs+(gamma*a-D*xs)*DT/timescale_x
        ap=ap+(-cost2*ap+ap*(c2/(c2+xf**n)))*DT
        am=am+(-(cost1)*am+am*(xf**m/(xf**m+c1)))*DT
        a=a+(-cost2*a+a*(c2/(c2+xs**n)))*DT
        

    return(a_list,a_one_list,diff_list,diff_one_list,D_list,xf_list,xo_list)
    
temp_list=[]
result_list=[]
"Simulation loop"
pool=mp.Pool(mp.cpu_count())    #Starts a parallel process on each cpu
temp_list.append([pool.apply_async(main_function, \
                                   args=(GAMMA_list,timescale, TIMESTEPS,S,D_AVE,T_list)) for ave in range(AVERAGES)])

for i in temp_list[0]:
    result_list.append(i.get())
pool.close()

"Determine averages over all realizations (storing all trajectories requires a lot of memory)"
true_a_list=np.zeros((len(result_list[0][0]),2))
for j in result_list:
    for i in enumerate(j[0]):
        true_a_list[i[0],0]+=i[1][0]
        true_a_list[i[0],1]+=i[1][1]
true_a_list=true_a_list/AVERAGES

true_a_one_list=np.zeros((len(result_list[0][0])))
for j in result_list:
    for i in enumerate(j[1]):
        true_a_one_list[i[0]]+=i[1]
true_a_one_list=true_a_one_list/AVERAGES

true_diff_list=np.zeros(len(result_list[0][0]))
for j in result_list:
    for i in enumerate(j[2]):
        true_diff_list[i[0]]+=np.sum(i[1])
true_diff_list=true_diff_list/AVERAGES

true_diff_one_list=np.zeros(len(result_list[0][0]))
for j in result_list:
    for i in enumerate(j[3]):
        true_diff_one_list[i[0]]+=np.sum(i[1])
true_diff_one_list=true_diff_one_list/AVERAGES
result_list=[true_a_list,true_a_one_list,true_diff_list,true_diff_one_list]
pickle.dump( result_list, open( "figS4_data.p", "wb" ) )
