# Supplementary material for: A simple regulatory architecture allows learning the statistical structure of a changing environment
Source: eLife. 2021 Sep 7;10:e67455. doi: 10.7554/eLife.67455 (PMC8423446; doi:10.7554/eLife.67455)
Supplement: Source code 1. [file elife-67455-code1.zip › data_and_scripts/Supplement/S6/FigS6_simulation.py]

#!/usr/bin/env python3
# -*- coding: utf-8 -*-
"""
@author: Stefan Landmann, stefan.landmann@uol.de
"""
import pickle 
import numpy as np
import random
from datetime import datetime
import numpy.linalg
import scipy.optimize 
import multiprocessing as mp
import time
start_time = time.time()
"----Initialize random seed----"
seed=datetime.now()
random.seed(seed)
np.random.seed(int(seed.timestamp()))

def propagator_D(D,M,GAMMA,D_AVE,DT):
    return(D-np.dot(M,(D-D_AVE))*DT+np.random.normal(0,1,N)*np.sqrt(2*GAMMA*DT))
    
"----Parameters----"
TIMESTEPS=32000000
N=1     #Dimension of demands
S=2     #Number of regulators
D_AVE=1     #Average value of demands
GAMMA_list=[0.025,0.05,0.1,0.2]     #Noise temperature
M=3     #The only entry of the fluctuation matrix
T_list=[0,int(TIMESTEPS/4),int(TIMESTEPS*1/2),int(TIMESTEPS*3/4),TIMESTEPS+1]
timescale=1     #tau_x
tau_A=25
m=1
c=1             #c^m
gamma=5
eta=1
n=4
c1=10           #c^n_1
kappa=0.001
d=10
beta=0.0005
AVERAGES=1     #Number of realizations
DT=0.003        #timestep-width


"----Main function----"
def main_function(GAMMA_list,timescale,TIMESTEPS,S,D_AVE,T_list):
    scipy.random.seed()
    "----Initialization of variables----"
    a_list=[]
    a_sepi_list=[]
    diff_list=[]
    diff_sepi_list=[]
    D_list=[]
    "Initial values"
    x=1
    E=1
    x_sepi=1
    E_sepi=1
    D=D_AVE
    count=0
    for i in range(TIMESTEPS):
        if i==T_list[count]:
            print(i)
            GAMMA=GAMMA_list[count]
            count+=1
        D=propagator_D(D,M,GAMMA,D_AVE,DT)
        D[D<0.01]=0.01      #Prevent negative demands
        E=E+(beta-E*kappa+d*(x**n/(x**n+c1)-1/(c1+1)))*DT/tau_A
        ap=E*c**m/(c**m+x**m)
        am=E-ap
        ap_sepi=E_sepi*c**m/(c**m+x_sepi**m)
        am_sepi=E_sepi-ap_sepi
        x=x+(gamma*(ap-x*am)-x*D+eta)*DT
        x_sepi=x_sepi+(gamma*(ap_sepi-x_sepi*am_sepi)-x_sepi*D+eta)*DT
        if i%1000==0:       #Don't store all timepoints
            D_list.append(D)
            diff_list.append(np.abs(x-1))
            a_list.append([ap,am])
            a_sepi_list.append([ap_sepi,am_sepi])
            diff_sepi_list.append(np.abs(x_sepi-1))
    return(a_list,diff_list,D_list,diff_sepi_list,a_sepi_list)
    
temp_list=[]
result_list=[]
"Simulation loop"
pool=mp.Pool(mp.cpu_count())    #Starts a parallel process on each cpu
temp_list.append([pool.apply_async(main_function, args=(GAMMA_list,timescale,\
                                                        TIMESTEPS,S,D_AVE,T_list)) for ave in range(AVERAGES)])
for i in temp_list[0]:
    result_list.append(i.get())
pool.close()

"Only store averages over realizations"
true_a_list=np.zeros((len(result_list[0][0]),2))
for j in result_list:
    for i in enumerate(j[0]):
        true_a_list[i[0],0]+=i[1][0]
        true_a_list[i[0],1]+=i[1][1]
true_a_list=true_a_list/AVERAGES

true_a_sepi_list=np.zeros((len(result_list[0][0]),2))
for j in result_list:
    for i in enumerate(j[4]):
        true_a_sepi_list[i[0],0]+=i[1][0]
        true_a_sepi_list[i[0],1]+=i[1][1]
true_a_sepi_list=true_a_sepi_list/AVERAGES

true_diff_list=np.zeros(len(result_list[0][0]))
for j in result_list:
    for i in enumerate(j[1]):
        true_diff_list[i[0]]+=np.sum(i[1])
true_diff_list=true_diff_list/AVERAGES

true_diff_sepi_list=np.zeros(len(result_list[0][0]))
for j in result_list:
    for i in enumerate(j[3]):
        true_diff_sepi_list[i[0]]+=np.sum(i[1])
true_diff_sepi_list=true_diff_sepi_list/AVERAGES
true_result_list=[true_a_list,true_diff_list,true_diff_sepi_list,true_a_sepi_list]

pickle.dump( true_result_list, open( "figS6_data.p", "wb" ) )
